# Supplementary material for: Irrational behavior in C. elegans arises from asymmetric modulatory effects within single sensory neurons
Source: Nat Commun. 2019 Jul 19;10:3202. doi: 10.1038/s41467-019-11163-3 (PMC6642097; doi:10.1038/s41467-019-11163-3)
Supplement: Supplementary file 5 — Supplementary Data 1 [file 41467_2019_11163_MOESM5_ESM.xlsx]

## Sheet: Pairs
Stimulus A	Stumulus B	Mean chemotaxis index (A relative to B)	Standard deviation (measured/estimated)	Standard error	Number of days repeated	All measured Chemotaxis indexes
'DA-2'	'DA-3'	0.760449	0.0759282	0.0268447	8	0.836026 0.851138 0.840706 0.699340 0.747767 0.662653 0.766055 0.679905
'DA-2'	'DA-4'	0.933215	0.0565847	0.0565847	1	0.933215
'DA-2'	'DA-5'	0.976295	0.0486238	0.0486238	1	0.976295
'DA-2'	'IA-1'	0.0730714	0.215532	0.124438	3	-0.008104 -0.176012 0.403330
'DA-2'	'IA-2'	0.147854	0.193211	0.0730268	7	0.165863 -0.027734 0.481106 0.177375 0.275533 -0.086386 0.049222
'DA-2'	'IA-3'	0.206782	0.369806	0.139774	7	0.409959 0.192770 0.611125 0.272569 0.512986 -0.436257 -0.115679
'DA-2'	'IA-4'	0.589393	0.12012	0.0693515	3	0.627402 0.477744 0.663033
'DA-2'	'NH4Ac-1E-0'	0.210111	0.190208	0.190208	1	0.210111
'DA-2'	'NH4Ac-2E+1'	-0.529286	0.131228	0.131228	1	-0.529286
'DA-2'	'NH4Ac-5E-0'	-0.208521	0.190502	0.190502	1	-0.208521
'DA-2'	'NaCl-1E-0'	0.629934	0.112629	0.0796404	2	0.577654 0.682215
'DA-2'	'NaCl-2E+1'	-0.357836	0.16291	0.115195	2	-0.715672
'DA-2'	'NaCl-2E-1'	0.839506	0.0739013	0.0522561	2	0.822431 0.856582
'DA-2'	'NaCl-5E-0'	0.0586963	0.218189	0.154283	2	0.128210 -0.010818
'DA-2'	'No'	0.914734	0.0534951	0.0178317	9	1.000000 0.954451 0.857333 0.876483 0.843848 0.900456 0.975610 0.899158 0.925263
'DA-2'	'PD-2'	0.740198	0.0922527	0.0652325	2	0.763663 0.716733
'DA-2'	'PD-3'	0.716794	0.0965776	0.0682907	2	0.833689 0.599899
'DA-2'	'PD-4'	0.611091	0.116111	0.0821027	2	0.600172 0.622009
'DA-2'	'PD-5'	0.746229	0.0911382	0.0644444	2	0.869092 0.623366
'DA-2'	'Py-2'	-0.0781111	0.214601	0.1239	3	0.087602 -0.233393 -0.088542
'DA-2'	'Py-3'	-0.0928615	0.44994	0.170061	7	-0.604777 -0.669969 0.537523 0.299850 -0.238029 0.123605 -0.098233
'DA-2'	'Py-4'	-0.135737	0.203952	0.144216	2	-0.271475
'DA-2'	'Py-5'	0.665372	0.10608	0.0750098	2	0.643445 0.687300
'DA-2'	'TT-2'	0.839935	0.0738221	0.0426212	3	0.981132 0.763181 0.775492
'DA-2'	'TT-3'	-0.0698753	0.216123	0.152822	2	0.034416 -0.174166
'DA-2'	'TT-4'	0.135381	0.190009	0.0849747	5	-0.136073 0.363108 0.223678 0.042110 0.184082
'DA-2'	'TT-5'	0.527662	0.131528	0.131528	1	0.527662
'DA-3'	'DA-4'	0.822369	0.0770681	0.0770681	1	0.822369
'DA-3'	'DA-5'	0.933148	0.0565972	0.0565972	1	0.933148
'DA-3'	'IA-1'	0.308622	0.172004	0.0993068	3	0.271340 -0.022849 0.677376
'DA-3'	'IA-2'	0.333179	0.144422	0.051061	8	0.492248 0.481340 0.403936 0.114618 0.289763 0.436636 0.291645 0.155243
'DA-3'	'IA-3'	0.376297	0.23526	0.0831771	8	0.532545 0.630292 0.746442 0.149564 0.388449 0.187527 0.227966 0.147590
'DA-3'	'IA-4'	0.725972	0.0948816	0.0547799	3	0.716669 0.838004 0.623242
'DA-3'	'NH4Ac-1E-0'	0.811485	0.0790794	0.0790794	1	0.811485
'DA-3'	'NH4Ac-2E+1'	0.361602	0.162214	0.162214	1	0.361602
'DA-3'	'NH4Ac-5E-0'	0.5968	0.118751	0.118751	1	0.5968
'DA-3'	'NaCl-1E-0'	0.689163	0.101683	0.0719011	2	0.653185 0.725142
'DA-3'	'NaCl-2E+1'	0.0652674	0.216974	0.153424	2	0.215211 -0.084676
'DA-3'	'NaCl-2E-1'	0.847222	0.0594923	0.0266058	5	0.777773 0.882867 0.794988 0.918825 0.861656
'DA-3'	'NaCl-5E-0'	0.450907	0.10911	0.0445438	6	0.536889 0.378993 0.260912 0.503445 0.528243 0.496959
'DA-3'	'No'	0.911752	0.0653271	0.0181185	13	0.990826 0.983322 0.854272 0.854052 0.788514 0.972634 0.947058 0.911509 0.914888 0.973920 0.878770 0.831172 0.951841
'DA-3'	'PD-2'	-0.0725897	0.215621	0.124489	3	-0.228290 -0.018945 0.029466
'DA-3'	'PD-3'	0.500462	0.136554	0.0788395	3	0.584846 0.572461 0.344080
'DA-3'	'PD-4'	0.443557	0.14707	0.103994	2	0.527409 0.359705
'DA-3'	'PD-5'	0.564644	0.124694	0.0881718	2	0.688889 0.440399
'DA-3'	'Py-2'	0.617613	0.114905	0.0574527	4	0.684379 0.764800 0.480560 0.540713
'DA-3'	'Py-3'	0.41904	0.27549	0.0974005	8	0.397420 0.810176 -0.068770 0.686657 0.447414 0.190179 0.527506 0.361738
'DA-3'	'Py-4'	0.690199	0.101492	0.0585965	3	0.688902 0.928340 0.453357
'DA-3'	'Py-5'	0.857658	0.0375517	0.0153304	6	0.870306 0.864674 0.915570 0.862784 0.820867 0.811747
'DA-3'	'TT-2'	0.941692	0.0550182	0.0275091	4	0.993902 0.969878 0.909710 0.893278
'DA-3'	'TT-3'	0.54118	0.12903	0.0744954	3	0.772963 0.619341 0.231235
'DA-3'	'TT-4'	0.455789	0.0441917	0.0197631	5	0.402740 0.460922 0.503118 0.419131 0.493034
'DA-3'	'TT-5'	0.860718	0.0699817	0.0699817	1	0.860718
'DA-4'	'DA-5'	0.590679	0.119883	0.119883	1	0.590679
'DA-4'	'IA-1'	-0.0613165	0.217705	0.217705	1	-0.061316
'DA-4'	'IA-2'	0.0817284	0.212493	0.0950297	5	-0.137246 0.303420 -0.149738 0.239555 0.152650
'DA-4'	'IA-3'	0.229958	0.207772	0.0929186	5	0.255172 0.556714 -0.013175 0.186403 0.164678
'DA-4'	'IA-4'	0.441495	0.147451	0.0851307	3	0.333333 0.648436 0.342715
'DA-4'	'NH4Ac-1E-0'	0.884286	0.0656265	0.0656265	1	0.884286
'DA-4'	'NH4Ac-2E+1'	0.616122	0.115181	0.115181	1	0.616122
'DA-4'	'NH4Ac-5E-0'	0.78865	0.0832991	0.0832991	1	0.78865
'DA-4'	'NaCl-1E-0'	0.638815	0.110987	0.07848	2	0.560698 0.716933
'DA-4'	'NaCl-2E+1'	0.1156	0.207673	0.146847	2	0.205862 0.025337
'DA-4'	'NaCl-2E-1'	0.757528	0.0890503	0.0629681	2	0.661146 0.853910
'DA-4'	'NaCl-5E-0'	0.300019	0.173594	0.12275	2	0.229305 0.370734
'DA-4'	'No'	0.812554	0.0912016	0.034471	7	0.781649 0.803805 0.709709 0.932007 0.879933 0.694196 0.886581
'DA-4'	'PD-2'	-0.756345	0.0892688	0.0515394	3	-2.26904
'DA-4'	'PD-3'	-0.479421	0.140442	0.0993076	2	-0.958842
'DA-4'	'PD-4'	0.152842	0.200791	0.141981	2	0.053853 0.251832
'DA-4'	'PD-5'	0.448159	0.146219	0.103393	2	0.485965 0.410354
'DA-4'	'Py-2'	0.456034	0.144764	0.102364	2	0.386597 0.525471
'DA-4'	'Py-3'	0.36579	0.16144	0.114156	2	0.241148 0.490432
'DA-4'	'Py-4'	0.652093	0.108534	0.076745	2	0.419643 0.884542
'DA-4'	'Py-5'	0.781746	0.084575	0.084575	1	0.781746
'DA-4'	'TT-2'	0.708032	0.0981968	0.056694	3	0.702014 0.802680 0.619400
'DA-4'	'TT-3'	-0.0292622	0.223628	0.158129	2	0.011614 -0.070139
'DA-4'	'TT-4'	0.0776733	0.214682	0.214682	1	0.077673
'DA-4'	'TT-5'	0.372475	0.160205	0.160205	1	0.372475
'DA-5'	'IA-1'	-0.767591	0.0871908	0.0871908	1	-0.767591
'DA-5'	'IA-2'	-0.663678	0.106393	0.061426	3	-1.99104
'DA-5'	'IA-3'	-0.433866	0.14886	0.0859446	3	-1.3016
'DA-5'	'IA-4'	-0.0895733	0.212483	0.106241	4	-0.358294
'DA-5'	'NH4Ac-1E-0'	0.457098	0.144567	0.144567	1	0.457098
'DA-5'	'NH4Ac-2E+1'	-0.061178	0.21773	0.21773	1	-0.061178
'DA-5'	'NH4Ac-5E-0'	0.177314	0.196269	0.196269	1	0.177314
'DA-5'	'NaCl-1E-0'	0.28828	0.175764	0.124284	2	0.195752 0.380808
'DA-5'	'NaCl-2E+1'	-0.32735	0.168544	0.119178	2	-0.654699
'DA-5'	'NaCl-2E-1'	0.390009	0.115839	0.0472912	6	0.399613 0.500396 0.540841 0.309986 0.233537 0.355681
'DA-5'	'NaCl-5E-0'	-0.21783	0.158703	0.0709742	5	-0.345842 0.003529 -0.304135 -0.339434 -0.103271
'DA-5'	'No'	0.492605	0.1715	0.0495078	12	0.263579 0.412450 0.393091 0.719903 0.457364 0.290055 0.292778 0.502707 0.761785 0.553990 0.577821 0.685738
'DA-5'	'PD-2'	-0.834918	0.0747492	0.0528557	2	-1.66984
'DA-5'	'PD-3'	-0.949594	0.0535581	0.0378713	2	-1.89919
'DA-5'	'PD-4'	-0.658695	0.107314	0.0758823	2	-1.31739
'DA-5'	'PD-5'	-0.143641	0.202492	0.116909	3	-0.430922
'DA-5'	'Py-2'	-0.581681	0.121545	0.121545	1	-0.581681
'DA-5'	'Py-3'	-0.622885	0.148582	0.066448	5	-3.11443
'DA-5'	'Py-4'	-0.0543891	0.218985	0.218985	1	-0.054389
'DA-5'	'Py-5'	0.149728	0.233133	0.0951763	6	0.539582 -0.013184 0.315128 0.000849 -0.055876 0.111866
'DA-5'	'TT-2'	-0.404316	0.154321	0.154321	1	-0.404316
'DA-5'	'TT-3'	-0.782662	0.0844057	0.0844057	1	-0.782662
'DA-5'	'TT-4'	-0.745915	0.0911963	0.0911963	1	-0.745915
'DA-5'	'TT-5'	-0.285781	0.176225	0.12461	2	-0.571562
'IA-1'	'IA-2'	0.807289	0.0798548	0.0798548	1	0.807289
'IA-1'	'IA-3'	0.981028	0.0477492	0.0477492	1	0.981028
'IA-1'	'IA-4'	0.981147	0.0477272	0.0477272	1	0.981147
'IA-1'	'NH4Ac-1E-0'	0.49497	0.137569	0.137569	1	0.49497
'IA-1'	'NH4Ac-2E+1'	-0.128919	0.205212	0.205212	1	-0.128919
'IA-1'	'NH4Ac-5E-0'	0.077761	0.214666	0.214666	1	0.077761
'IA-1'	'NaCl-1E-0'	0.651808	0.108587	0.0767823	2	0.630896 0.672720
'IA-1'	'NaCl-2E+1'	0.154515	0.200482	0.141762	2	0.468369 -0.159340
'IA-1'	'NaCl-2E-1'	0.841302	0.0735695	0.0520215	2	0.809485 0.873119
'IA-1'	'NaCl-5E-0'	0.405175	0.154162	0.109009	2	0.373703 0.436647
'IA-1'	'No'	0.83599	0.128043	0.0522733	6	0.973988 0.792932 0.610515 0.904762 0.824436 0.909310
'IA-1'	'PD-2'	0.409041	0.153448	0.108504	2	0.484603 0.333479
'IA-1'	'PD-3'	0.235567	0.185504	0.131171	2	0.587636 -0.116502
'IA-1'	'PD-4'	0.418831	0.151639	0.107225	2	0.321942 0.515720
'IA-1'	'PD-5'	0.725507	0.0949675	0.0671522	2	0.686019 0.764995
'IA-1'	'Py-2'	0.245627	0.183645	0.183645	1	0.245627
'IA-1'	'Py-3'	0.184429	0.194954	0.194954	1	0.184429
'IA-1'	'Py-4'	0.557099	0.126088	0.126088	1	0.557099
'IA-1'	'Py-5'	0.952386	0.053042	0.053042	1	0.952386
'IA-1'	'TT-2'	-0.483137	0.139755	0.139755	1	-0.483137
'IA-1'	'TT-3'	-0.602886	0.117627	0.117627	1	-0.602886
'IA-1'	'TT-4'	-0.226375	0.187203	0.187203	1	-0.226375
'IA-1'	'TT-5'	0.353233	0.163761	0.163761	1	0.353233
'IA-2'	'IA-3'	0.787849	0.0834472	0.0590061	2	0.773135 0.802564
'IA-2'	'IA-4'	0.93799	0.0557023	0.0393875	2	0.928431 0.947549
'IA-2'	'NH4Ac-1E-0'	0.620069	0.114452	0.114452	1	0.620069
'IA-2'	'NH4Ac-2E+1'	0.249434	0.182942	0.182942	1	0.249434
'IA-2'	'NH4Ac-5E-0'	0.479964	0.140342	0.140342	1	0.479964
'IA-2'	'NaCl-1E-0'	0.637101	0.111304	0.078704	2	0.564258 0.709944
'IA-2'	'NaCl-2E+1'	0.0762837	0.214939	0.151985	2	0.372831 -0.220263
'IA-2'	'NaCl-2E-1'	0.749918	0.0904566	0.0639625	2	0.718074 0.781762
'IA-2'	'NaCl-5E-0'	0.263704	0.180305	0.127495	2	0.114795 0.412613
'IA-2'	'No'	0.877221	0.0642422	0.0262268	6	0.947663 0.804284 0.800017 0.941520 0.876556 0.893288
'IA-2'	'PD-2'	-0.215223	0.189264	0.109272	3	-0.395931 0.094607 -0.344344
'IA-2'	'PD-3'	-0.172584	0.197143	0.113821	3	-0.442365 -0.091462 0.016077
'IA-2'	'PD-4'	-0.0210851	0.225139	0.129984	3	-0.122355 -0.050000 0.109100
'IA-2'	'PD-5'	0.531051	0.130901	0.0755759	3	0.490885 0.411780 0.690490
'IA-2'	'Py-2'	-0.0350362	0.222561	0.222561	1	-0.035036
'IA-2'	'Py-3'	-0.206193	0.190933	0.190933	1	-0.206193
'IA-2'	'Py-4'	0.498371	0.13694	0.13694	1	0.498371
'IA-2'	'Py-5'	0.924213	0.0582483	0.0582483	1	0.924213
'IA-2'	'TT-2'	-0.467846	0.142581	0.0712906	4	-1.87139
'IA-2'	'TT-3'	-0.601135	0.117951	0.0680988	3	-1.8034
'IA-2'	'TT-4'	-0.0290356	0.22367	0.22367	1	-0.029036
'IA-2'	'TT-5'	0.622388	0.114023	0.114023	1	0.622388
'IA-3'	'IA-4'	0.702974	0.0991314	0.0700965	2	0.709877 0.696071
'IA-3'	'NH4Ac-1E-0'	0.580289	0.121803	0.121803	1	0.580289
'IA-3'	'NH4Ac-2E+1'	-0.000995445	0.228851	0.228851	1	-0.000995
'IA-3'	'NH4Ac-5E-0'	0.296651	0.174217	0.174217	1	0.296651
'IA-3'	'NaCl-1E-0'	0.244418	0.183869	0.130015	2	0.201046 0.287790
'IA-3'	'NaCl-2E+1'	-0.0170862	0.225878	0.15972	2	0.154295 -0.188467
'IA-3'	'NaCl-2E-1'	0.612909	0.115775	0.0818651	2	0.504959 0.720859
'IA-3'	'NaCl-5E-0'	-0.0436655	0.220966	0.156247	2	-0.191163 0.103832
'IA-3'	'No'	0.709126	0.107251	0.0479642	5	0.836407 0.642569 0.711504 0.569444 0.785705
'IA-3'	'PD-2'	-0.585907	0.120765	0.0853934	2	-1.17181
'IA-3'	'PD-3'	-0.575096	0.122762	0.0708768	3	-1.72529
'IA-3'	'PD-4'	-0.336386	0.166874	0.117998	2	-0.672772
'IA-3'	'PD-5'	0.281035	0.177102	0.12523	2	0.285258 0.276812
'IA-3'	'Py-2'	-0.30102	0.173409	0.173409	1	-0.30102
'IA-3'	'Py-3'	-0.282511	0.17683	0.17683	1	-0.282511
'IA-3'	'Py-4'	0.242018	0.184312	0.184312	1	0.242018
'IA-3'	'Py-5'	0.613966	0.115579	0.115579	1	0.613966
'IA-3'	'TT-2'	-0.233683	0.185853	0.0929263	4	-0.934733
'IA-3'	'TT-3'	-0.598554	0.118427	0.068374	3	-1.79566
'IA-3'	'TT-4'	0.17888	0.19598	0.19598	1	0.17888
'IA-3'	'TT-5'	0.748813	0.0906607	0.0906607	1	0.748813
'IA-4'	'NH4Ac-1E-0'	0.278044	0.177655	0.177655	1	0.278044
'IA-4'	'NH4Ac-2E+1'	-0.106919	0.209278	0.209278	1	-0.106919
'IA-4'	'NH4Ac-5E-0'	0.00067883	0.22891	0.22891	1	0.000679
'IA-4'	'NaCl-1E-0'	-0.109498	0.208801	0.147645	2	-0.218996
'IA-4'	'NaCl-2E+1'	-0.486943	0.139052	0.0983247	2	-0.973887
'IA-4'	'NaCl-2E-1'	0.292778	0.174932	0.123696	2	0.175287 0.410268
'IA-4'	'NaCl-5E-0'	-0.464885	0.143128	0.101207	2	-0.929769
'IA-4'	'No'	0.455075	0.125596	0.0512742	6	0.377856 0.315625 0.664072 0.505741 0.377493 0.489662
'IA-4'	'PD-2'	-0.776136	0.0856116	0.0605365	2	-1.55227
'IA-4'	'PD-3'	-0.786523	0.0836922	0.0591793	2	-1.57305
'IA-4'	'PD-4'	-0.672011	0.104853	0.0741424	2	-1.34402
'IA-4'	'PD-5'	-0.157372	0.199954	0.115444	3	-0.261993 -0.259926 0.049803
'IA-4'	'Py-2'	-0.717215	0.0964999	0.0964999	1	-0.717215
'IA-4'	'Py-3'	-0.602586	0.117682	0.117682	1	-0.602586
'IA-4'	'Py-4'	-0.151706	0.201001	0.201001	1	-0.151706
'IA-4'	'Py-5'	0.265848	0.179909	0.127215	2	0.209942 0.321755
'IA-4'	'TT-2'	-0.136015	0.203901	0.203901	1	-0.136015
'IA-4'	'TT-3'	-0.485191	0.139376	0.139376	1	-0.485191
'IA-4'	'TT-4'	-0.305724	0.17254	0.17254	1	-0.305724
'IA-4'	'TT-5'	0.184951	0.194858	0.137785	2	0.032767 0.337135
'NH4Ac-1E-0'	'NH4Ac-2E+1'	-0.429764	0.149618	0.105796	2	-0.859529
'NH4Ac-1E-0'	'NH4Ac-5E-0'	-0.317081	0.170441	0.12052	2	-0.634161
'NH4Ac-1E-0'	'NaCl-1E-0'	-0.349994	0.164359	0.11622	2	-0.699989
'NH4Ac-1E-0'	'NaCl-2E+1'	-0.549695	0.127456	0.0901251	2	-1.09939
'NH4Ac-1E-0'	'NaCl-2E-1'	-0.0294935	0.223585	0.158099	2	-0.107692 0.048705
'NH4Ac-1E-0'	'NaCl-5E-0'	-0.650934	0.108748	0.0768964	2	-1.30187
'NH4Ac-1E-0'	'No'	0.164974	0.0659998	0.0233344	8	0.233902 0.132020 0.085514 0.187901 0.205722 0.146667 0.075100 0.252965
'NH4Ac-1E-0'	'PD-2'	-0.423392	0.150796	0.150796	1	-0.423392
'NH4Ac-1E-0'	'PD-3'	-0.607729	0.116732	0.116732	1	-0.607729
'NH4Ac-1E-0'	'PD-4'	-0.761535	0.0883097	0.0883097	1	-0.761535
'NH4Ac-1E-0'	'PD-5'	-0.459288	0.144163	0.144163	1	-0.459288
'NH4Ac-1E-0'	'Py-2'	-0.619616	0.114535	0.114535	1	-0.619616
'NH4Ac-1E-0'	'Py-3'	-0.817774	0.0779173	0.0779173	1	-0.817774
'NH4Ac-1E-0'	'Py-4'	-0.627404	0.113096	0.113096	1	-0.627404
'NH4Ac-1E-0'	'Py-5'	-0.21568	0.189179	0.189179	1	-0.21568
'NH4Ac-1E-0'	'TT-2'	-0.643199	0.110177	0.110177	1	-0.643199
'NH4Ac-1E-0'	'TT-3'	-0.683362	0.102756	0.102756	1	-0.683362
'NH4Ac-1E-0'	'TT-4'	-0.660321	0.107013	0.107013	1	-0.660321
'NH4Ac-1E-0'	'TT-5'	-0.343701	0.165522	0.165522	1	-0.343701
'NH4Ac-2E+1'	'NH4Ac-5E-0'	0.293952	0.174715	0.123542	2	0.374937 0.212966
'NH4Ac-2E+1'	'NaCl-1E-0'	0.178263	0.196094	0.138659	2	0.185891 0.170636
'NH4Ac-2E+1'	'NaCl-2E+1'	-0.222234	0.187968	0.132914	2	-0.444468
'NH4Ac-2E+1'	'NaCl-2E-1'	0.446731	0.146483	0.103579	2	0.377315 0.516147
'NH4Ac-2E+1'	'NaCl-5E-0'	-0.10707	0.20925	0.147962	2	-0.237014 0.022874
'NH4Ac-2E+1'	'No'	0.594871	0.122027	0.0431429	8	0.804324 0.656648 0.636398 0.452902 0.428390 0.530220 0.603244 0.646841
'NH4Ac-2E+1'	'PD-2'	0.1818	0.19544	0.19544	1	0.1818
'NH4Ac-2E+1'	'PD-3'	-0.0367633	0.222242	0.222242	1	-0.036763
'NH4Ac-2E+1'	'PD-4'	-0.407246	0.153779	0.153779	1	-0.407246
'NH4Ac-2E+1'	'PD-5'	-0.0519466	0.219436	0.219436	1	-0.051947
'NH4Ac-2E+1'	'Py-2'	0.186158	0.194635	0.194635	1	0.186158
'NH4Ac-2E+1'	'Py-3'	-0.46833	0.142492	0.142492	1	-0.46833
'NH4Ac-2E+1'	'Py-4'	-0.165913	0.198376	0.198376	1	-0.165913
'NH4Ac-2E+1'	'Py-5'	0.0378692	0.222037	0.222037	1	0.037869
'NH4Ac-2E+1'	'TT-2'	-0.264444	0.180168	0.180168	1	-0.264444
'NH4Ac-2E+1'	'TT-3'	-0.562267	0.125133	0.125133	1	-0.562267
'NH4Ac-2E+1'	'TT-4'	-0.543099	0.128675	0.128675	1	-0.543099
'NH4Ac-2E+1'	'TT-5'	-0.148888	0.201522	0.201522	1	-0.148888
'NH4Ac-5E-0'	'NaCl-1E-0'	-0.189989	0.193927	0.137127	2	-0.379979
'NH4Ac-5E-0'	'NaCl-2E+1'	-0.368979	0.160851	0.113739	2	-0.737958
'NH4Ac-5E-0'	'NaCl-2E-1'	0.214983	0.189308	0.133861	2	0.116786 0.313180
'NH4Ac-5E-0'	'NaCl-5E-0'	-0.404538	0.15428	0.109092	2	-0.809077
'NH4Ac-5E-0'	'No'	0.415437	0.108178	0.0382465	8	0.577637 0.519658 0.497975 0.294575 0.326734 0.394694 0.292913 0.419313
'NH4Ac-5E-0'	'PD-2'	-0.0487481	0.220027	0.220027	1	-0.048748
'NH4Ac-5E-0'	'PD-3'	-0.34818	0.164694	0.164694	1	-0.34818
'NH4Ac-5E-0'	'PD-4'	-0.666695	0.105836	0.105836	1	-0.666695
'NH4Ac-5E-0'	'PD-5'	-0.329106	0.168219	0.168219	1	-0.329106
'NH4Ac-5E-0'	'Py-2'	-0.308961	0.171942	0.171942	1	-0.308961
'NH4Ac-5E-0'	'Py-3'	-0.739892	0.0923093	0.0923093	1	-0.739892
'NH4Ac-5E-0'	'Py-4'	-0.519198	0.133092	0.133092	1	-0.519198
'NH4Ac-5E-0'	'Py-5'	-0.0933572	0.211784	0.211784	1	-0.093357
'NH4Ac-5E-0'	'TT-2'	-0.459492	0.144125	0.144125	1	-0.459492
'NH4Ac-5E-0'	'TT-3'	-0.638259	0.11109	0.11109	1	-0.638259
'NH4Ac-5E-0'	'TT-4'	-0.667639	0.105661	0.105661	1	-0.667639
'NH4Ac-5E-0'	'TT-5'	-0.303657	0.172922	0.172922	1	-0.303657
'NaCl-1E-0'	'NaCl-2E+1'	-0.609637	0.116379	0.116379	1	-0.609637
'NaCl-1E-0'	'NaCl-2E-1'	0.323164	0.169317	0.0977553	3	0.375716 0.212520 0.381257
'NaCl-1E-0'	'NaCl-5E-0'	-0.508552	0.135059	0.0779763	3	-1.52566
'NaCl-1E-0'	'No'	0.504064	0.138487	0.0399779	12	0.682887 0.449842 0.461935 0.367168 0.593727 0.576601 0.491387 0.381541 0.526234 0.716767 0.227412 0.573272
'NaCl-1E-0'	'PD-2'	-0.358142	0.162854	0.115155	2	-0.716284
'NaCl-1E-0'	'PD-3'	-0.537309	0.129745	0.0917436	2	-1.07462
'NaCl-1E-0'	'PD-4'	-0.511444	0.134525	0.0951233	2	-1.02289
'NaCl-1E-0'	'PD-5'	-0.324181	0.169129	0.119593	2	-0.648362
'NaCl-1E-0'	'Py-2'	-0.771059	0.0865498	0.0612	2	-1.54212
'NaCl-1E-0'	'Py-3'	-0.734751	0.0932592	0.0659442	2	-1.4695
'NaCl-1E-0'	'Py-4'	-0.430728	0.14944	0.10567	2	-0.861456
'NaCl-1E-0'	'Py-5'	0.00204332	0.228658	0.161685	2	0.053408 -0.049321
'NaCl-1E-0'	'TT-2'	-0.0493987	0.219907	0.219907	1	-0.049399
'NaCl-1E-0'	'TT-3'	-0.729812	0.0941719	0.0941719	1	-0.729812
'NaCl-1E-0'	'TT-4'	-0.55109	0.127198	0.127198	1	-0.55109
'NaCl-1E-0'	'TT-5'	-0.0479991	0.220166	0.220166	1	-0.047999
'NaCl-2E+1'	'NaCl-2E-1'	0.617005	0.115018	0.115018	1	0.617005
'NaCl-2E+1'	'NaCl-5E-0'	0.32839	0.168351	0.168351	1	0.32839
'NaCl-2E+1'	'No'	0.755319	0.100448	0.0317644	10	0.742214 0.727842 0.879676 0.838833 0.797046 0.906952 0.721176 0.702334 0.644324 0.592791
'NaCl-2E+1'	'PD-2'	0.289051	0.175621	0.124183	2	0.320436 0.257666
'NaCl-2E+1'	'PD-3'	-0.100699	0.210427	0.148794	2	-0.201399
'NaCl-2E+1'	'PD-4'	-0.162513	0.199004	0.140717	2	-0.358693 0.033667
'NaCl-2E+1'	'PD-5'	0.414372	0.152463	0.107807	2	0.306065 0.522679
'NaCl-2E+1'	'Py-2'	-0.268307	0.179454	0.103608	3	-0.804921
'NaCl-2E+1'	'Py-3'	-0.136389	0.203832	0.117682	3	-0.409168
'NaCl-2E+1'	'Py-4'	0.053483	0.219152	0.126528	3	0.123094 0.147146 -0.109791
'NaCl-2E+1'	'Py-5'	0.438857	0.147938	0.0854121	3	0.483912 0.562155 0.270504
'NaCl-2E+1'	'TT-2'	0.461418	0.143769	0.10166	2	0.672375 0.250461
'NaCl-2E+1'	'TT-3'	-0.414144	0.152505	0.107837	2	-0.828288
'NaCl-2E+1'	'TT-4'	-0.0493945	0.219908	0.155498	2	0.075377 -0.174166
'NaCl-2E+1'	'TT-5'	0.429863	0.1496	0.105783	2	0.508565 0.351161
'NaCl-2E-1'	'NaCl-5E-0'	-0.69369	0.100847	0.0582241	3	-2.08107
'NaCl-2E-1'	'No'	0.20982	0.0773741	0.0193435	16	0.226597 0.157934 0.126192 0.148337 0.132101 0.290095 0.358635 0.152783 0.137800 0.361638 0.165452 0.195079 0.200730 0.173967 0.277452 0.252329
'NaCl-2E-1'	'PD-2'	-0.591569	0.119718	0.0846535	2	-1.18314
'NaCl-2E-1'	'PD-3'	-0.802279	0.0807806	0.0571205	2	-1.60456
'NaCl-2E-1'	'PD-4'	-0.801372	0.0809482	0.0572391	2	-1.60274
'NaCl-2E-1'	'PD-5'	-0.504173	0.135868	0.0960734	2	-1.00835
'NaCl-2E-1'	'Py-2'	-0.824591	0.0766576	0.0542051	2	-1.64918
'NaCl-2E-1'	'Py-3'	-0.744981	0.0913689	0.0646076	2	-1.48996
'NaCl-2E-1'	'Py-4'	-0.584226	0.121075	0.0856131	2	-1.16845
'NaCl-2E-1'	'Py-5'	-0.155627	0.200277	0.141617	2	-0.311254
'NaCl-2E-1'	'TT-2'	-0.430121	0.149552	0.149552	1	-0.430121
'NaCl-2E-1'	'TT-3'	-0.933213	0.056585	0.056585	1	-0.933213
'NaCl-2E-1'	'TT-4'	-0.860064	0.0701024	0.0701024	1	-0.860064
'NaCl-2E-1'	'TT-5'	-0.487485	0.138952	0.138952	1	-0.487485
'NaCl-5E-0'	'No'	0.803785	0.0869376	0.0217344	16	0.946648 0.882845 0.731876 0.672682 0.800152 0.842329 0.721507 0.725045 0.849336 0.804037 0.716078 0.714030 0.900808 0.750671 0.880973 0.921549
'NaCl-5E-0'	'PD-2'	0.185679	0.194723	0.13769	2	0.045088 0.326271
'NaCl-5E-0'	'PD-3'	-0.3255	0.168886	0.11942	2	-0.651001
'NaCl-5E-0'	'PD-4'	-0.258187	0.181325	0.128216	2	-0.516373
'NaCl-5E-0'	'PD-5'	0.105081	0.209617	0.148222	2	-0.094620 0.304782
'NaCl-5E-0'	'Py-2'	-0.520047	0.132935	0.0939991	2	-1.04009
'NaCl-5E-0'	'Py-3'	-0.452594	0.1454	0.102813	2	-0.905188
'NaCl-5E-0'	'Py-4'	-0.0958969	0.211314	0.149422	2	-0.191793
'NaCl-5E-0'	'Py-5'	0.371784	0.160333	0.113372	2	0.421802 0.321766
'NaCl-5E-0'	'TT-2'	0.578614	0.122112	0.122112	1	0.578614
'NaCl-5E-0'	'TT-3'	-0.521902	0.132592	0.132592	1	-0.521902
'NaCl-5E-0'	'TT-4'	-0.216437	0.18904	0.18904	1	-0.216437
'NaCl-5E-0'	'TT-5'	0.455365	0.144888	0.144888	1	0.455365
'No'	'PD-2'	-0.742043	0.0988866	0.0373756	7	-5.1943
'No'	'PD-3'	-0.828884	0.0690746	0.0261077	7	-5.80219
'No'	'PD-4'	-0.777031	0.0826895	0.0312537	7	-5.43922
'No'	'PD-5'	-0.560151	0.13625	0.0481717	8	-4.48121
'No'	'Py-2'	-0.874973	0.0665355	0.0210404	10	-8.74973
'No'	'Py-3'	-0.879308	0.0496622	0.0157046	10	-8.79308
'No'	'Py-4'	-0.693677	0.067059	0.0212059	10	-6.93677
'No'	'Py-5'	-0.374475	0.133738	0.0403237	11	-4.11922
'No'	'TT-2'	-0.754598	0.093854	0.0419728	5	-3.77299
'No'	'TT-3'	-0.93371	0.058712	0.0262568	5	-4.66855
'No'	'TT-4'	-0.880894	0.0718669	0.0321399	5	-4.40447
'No'	'TT-5'	-0.570359	0.111465	0.0455054	6	-3.42216
'PD-2'	'PD-3'	0.577558	0.122307	0.0864843	2	0.455347 0.699769
'PD-2'	'PD-4'	0.738239	0.0926146	0.0654884	2	0.705972 0.770507
'PD-2'	'PD-5'	0.752586	0.0899635	0.0636138	2	0.711322 0.793850
'PD-2'	'Py-2'	-0.246896	0.183411	0.129691	2	-0.493793
'PD-2'	'Py-3'	-0.386592	0.157596	0.111437	2	-0.773185
'PD-2'	'Py-4'	0.0675194	0.216558	0.15313	2	-0.402683 0.537721
'PD-2'	'Py-5'	0.188889	0.19413	0.19413	1	0.188889
'PD-2'	'TT-2'	-0.503711	0.135954	0.135954	1	-0.503711
'PD-2'	'TT-3'	-0.785108	0.0839537	0.0839537	1	-0.785108
'PD-2'	'TT-4'	-0.543364	0.128626	0.128626	1	-0.543364
'PD-2'	'TT-5'	0.108235	0.209034	0.209034	1	0.108235
'PD-3'	'PD-4'	0.703603	0.0990151	0.0700142	2	0.706056 0.701151
'PD-3'	'PD-5'	0.732484	0.0936783	0.0662406	2	0.771607 0.693360
'PD-3'	'Py-2'	-0.168091	0.197973	0.197973	1	-0.168091
'PD-3'	'Py-3'	-0.65702	0.107623	0.107623	1	-0.65702
'PD-3'	'Py-4'	0.148816	0.201535	0.201535	1	0.148816
'PD-3'	'Py-5'	0.693812	0.100824	0.100824	1	0.693812
'PD-3'	'TT-2'	0.315143	0.170799	0.170799	1	0.315143
'PD-3'	'TT-3'	-0.488509	0.138763	0.0981202	2	-0.977017
'PD-3'	'TT-4'	-0.243862	0.183972	0.183972	1	-0.243862
'PD-3'	'TT-5'	0.509903	0.134809	0.134809	1	0.509903
'PD-4'	'PD-5'	0.666856	0.105806	0.0748159	2	0.613576 0.720136
'PD-4'	'Py-2'	-0.164175	0.198697	0.198697	1	-0.164175
'PD-4'	'Py-3'	-0.370164	0.160632	0.160632	1	-0.370164
'PD-4'	'Py-4'	0.256903	0.181562	0.181562	1	0.256903
'PD-4'	'Py-5'	0.700067	0.0996685	0.0996685	1	0.700067
'PD-4'	'TT-2'	0.386985	0.157524	0.157524	1	0.386985
'PD-4'	'TT-3'	0.016976	0.225898	0.225898	1	0.016976
'PD-4'	'TT-4'	0.252467	0.182381	0.182381	1	0.252467
'PD-4'	'TT-5'	0.634017	0.111874	0.111874	1	0.634017
'PD-5'	'Py-2'	-0.741667	0.0919813	0.0919813	1	-0.741667
'PD-5'	'Py-3'	-0.591991	0.11964	0.11964	1	-0.591991
'PD-5'	'Py-4'	-0.0969175	0.211126	0.211126	1	-0.096917
'PD-5'	'Py-5'	0.118656	0.207109	0.146448	2	0.293372 -0.056061
'PD-5'	'TT-2'	-0.160496	0.199377	0.199377	1	-0.160496
'PD-5'	'TT-3'	-0.39274	0.15646	0.15646	1	-0.39274
'PD-5'	'TT-4'	-0.154881	0.200415	0.200415	1	-0.154881
'PD-5'	'TT-5'	0.144422	0.202347	0.143081	2	-0.044119 0.332963
'Py-2'	'Py-3'	0.63193	0.11226	0.11226	1	0.63193
'Py-2'	'Py-4'	0.829522	0.0757463	0.0757463	1	0.829522
'Py-2'	'Py-5'	0.860739	0.0699777	0.0699777	1	0.860739
'Py-2'	'TT-2'	0.181126	0.195565	0.138285	2	0.236695 0.125557
'Py-2'	'TT-3'	-0.441839	0.147387	0.104218	2	-0.883679
'Py-2'	'TT-4'	-0.209524	0.190317	0.190317	1	-0.209524
'Py-2'	'TT-5'	0.329797	0.168092	0.168092	1	0.329797
'Py-3'	'Py-4'	0.762671	0.0880999	0.0880999	1	0.762671
'Py-3'	'Py-5'	0.938407	0.0556252	0.0556252	1	0.938407
'Py-3'	'TT-2'	0.35431	0.163562	0.115656	2	0.599689 0.108931
'Py-3'	'TT-3'	-0.109491	0.208802	0.147646	2	-0.218981
'Py-3'	'TT-4'	0.0254359	0.224335	0.224335	1	0.025436
'Py-3'	'TT-5'	0.529733	0.131145	0.131145	1	0.529733
'Py-4'	'Py-5'	0.658229	0.1074	0.1074	1	0.658229
'Py-4'	'TT-2'	-0.276923	0.177862	0.177862	1	-0.276923
'Py-4'	'TT-3'	-0.586642	0.120629	0.120629	1	-0.586642
'Py-4'	'TT-4'	-0.318404	0.170197	0.170197	1	-0.318404
'Py-4'	'TT-5'	0.196682	0.19269	0.19269	1	0.196682
'Py-5'	'TT-2'	-0.631643	0.112313	0.112313	1	-0.631643
'Py-5'	'TT-3'	-0.810315	0.0792957	0.0792957	1	-0.810315
'Py-5'	'TT-4'	-0.648202	0.109253	0.109253	1	-0.648202
'Py-5'	'TT-5'	-0.195428	0.192922	0.136416	2	-0.390856
'TT-2'	'TT-3'	0.521791	0.132613	0.132613	1	0.521791
'TT-2'	'TT-4'	0.627219	0.11313	0.11313	1	0.627219
'TT-2'	'TT-5'	0.635628	0.111576	0.111576	1	0.635628
'TT-3'	'TT-4'	0.691553	0.101242	0.0715889	2	0.825556 0.557550
'TT-3'	'TT-5'	0.9506	0.0533721	0.0533721	1	0.9506
'TT-4'	'TT-5'	0.838747	0.0740417	0.0740417	1	0.838747
'DA-2'	'DA-2'	-0.112247	0.208293	0.120258	3	-0.336742
'DA-3'	'DA-3'	-0.0114207	0.226925	0.131015	3	-0.068231 0.080131 -0.046163
'DA-4'	'DA-4'	-0.141114	0.202959	0.202959	1	-0.141114
'DA-5'	'DA-5'	0.137834	0.203565	0.203565	1	0.137834
'IA-1'	'IA-1'	0.0386957	0.221885	0.221885	1	0.038696
'IA-2'	'IA-2'	-0.0959469	0.211305	0.149415	2	-0.191894
'IA-3'	'IA-3'	-0.0682383	0.216425	0.153036	2	0.094751 -0.231228
'IA-4'	'IA-4'	0.0284896	0.223771	0.15823	2	0.087167 -0.030188
'NH4Ac-1E-0'	'NH4Ac-1E-0'	-0.0124871	0.226728	0.160321	2	0.046454 -0.071429
'NH4Ac-2E+1'	'NH4Ac-2E+1'	0.124856	0.205963	0.145638	2	0.004459 0.245253
'NH4Ac-5E-0'	'NH4Ac-5E-0'	0.0397499	0.22169	0.156758	2	-0.089731 0.169231
'NaCl-1E-0'	'NaCl-1E-0'	-0.000467684	0.228949	0.161891	2	-0.097436 0.096501
'NaCl-2E+1'	'NaCl-2E+1'	0.0591415	0.218106	0.218106	1	0.059142
'NaCl-2E-1'	'NaCl-2E-1'	0.0952855	0.211427	0.149502	2	0.070270 0.120301
'NaCl-5E-0'	'NaCl-5E-0'	-0.127463	0.205481	0.145297	2	-0.254925
'No'	'No'	-0.0115851	0.0878188	0.0126756	48	-0.065152 0.126577 0.000000 0.005084 0.035854 0.081847 0.066043 0.020106 -0.119552 0.096227 -0.050373 -0.059338 -0.069456 -0.009856 -0.011062 0.048846 -0.016542 0.005065 0.059779 0.070334 -0.059162 0.032460 0.022930 0.003608 -0.273825 -0.083957 -0.112218 -0.092206 -0.006564 -0.146862 -0.025616 0.024691 -0.014743 0.005011 0.090532 0.115553 0.059693 0.028112 0.056014 0.001916 -0.333333 -0.051607 -0…
'PD-2'	'PD-2'	0.08445	0.21343	0.150918	2	0.215455 -0.046555
'PD-3'	'PD-3'	-0.0830496	0.213688	0.151101	2	-0.166099
'PD-4'	'PD-4'	0.0403801	0.221573	0.156676	2	0.109679 -0.028918
'PD-5'	'PD-5'	-0.182273	0.195353	0.138135	2	-0.364545
'Py-2'	'Py-2'	-0.10582	0.209481	0.209481	1	-0.10582
'Py-3'	'Py-3'	0.0652174	0.216984	0.216984	1	0.065217
'Py-4'	'Py-4'	-0.00710227	0.227723	0.227723	1	-0.007102
'Py-5'	'Py-5'	0.0560386	0.21868	0.21868	1	0.056039
'TT-2'	'TT-2'	-0.0522692	0.219376	0.219376	1	-0.052269
'TT-3'	'TT-3'	-0.0532609	0.219193	0.219193	1	-0.053261
'TT-4'	'TT-4'	-0.0639275	0.217222	0.217222	1	-0.063927
'TT-5'	'TT-5'	0.00569858	0.227982	0.227982	1	0.005699
