# Supplementary material for: Irrational behavior in C. elegans arises from asymmetric modulatory effects within single sensory neurons
Source: Nat Commun. 2019 Jul 19;10:3202. doi: 10.1038/s41467-019-11163-3 (PMC6642097; doi:10.1038/s41467-019-11163-3)
Supplement: Supplementary file 6 — Supplementary Data 2 [file 41467_2019_11163_MOESM6_ESM.xlsx]

## Sheet: Sheet1
Stimulus A	Stimulus B	Stimulus C	Probability that Rational	Probability that violates WST	Probability that violates MST	Probability that violates WST	Probable Type. 0 = Rational. 1 = Violates SST. 2 = Violates MST. 3 = Violates WST.	is Significant	Triplet Score (TS)	TS lower Confidence Interval	TS Upper Confidence Interval
'DA-2'	'DA-3'	'DA-4'	0.8722	0.1254	0.0024	0	0	FALSE	0.957281	0.825103	Inf
'DA-2'	'DA-3'	'DA-5'	0.7217	0.2782	0.0001	0	0	FALSE	0.935673	1.19696	Inf
'DA-2'	'DA-3'	'IA-1'	0.0004	0.0697	0.6534	0.2765	2	FALSE	2.4862	2.08879	3.72217
'DA-2'	'DA-3'	'IA-2'	0	0.0187	0.96	0.0213	2	TRUE	2.38946	2.12656	3.18828
'DA-2'	'DA-3'	'IA-3'	0	0.1448	0.7845	0.0707	2	FALSE	2.36642	1.95331	3.62191
'DA-2'	'DA-3'	'IA-4'	0.0075	0.0586	0.9339	0	2	FALSE	2.4814	2.10232	3.69802
'DA-2'	'DA-3'	'NH4Ac-1E-0'	0.0008	0.0014	0.8611	0.1367	2	FALSE	3.83071	3.20052	6.68033
'DA-2'	'DA-3'	'NH4Ac-2E+1'	0	0	0.0115	0.9885	3	TRUE	3.93032	3.37356	6.06328
'DA-2'	'DA-3'	'NH4Ac-5E-0'	0	0.0001	0.1381	0.8618	3	FALSE	3.79413	3.22632	5.91854
'DA-2'	'DA-3'	'NaCl-1E-0'	0.0512	0.2433	0.7055	0	2	FALSE	2.20466	1.76104	3.61162
'DA-2'	'DA-3'	'NaCl-2E+1'	0.0005	0.0141	0.3282	0.6572	3	FALSE	2.87408	2.40652	4.39848
'DA-2'	'DA-3'	'NaCl-2E-1'	0.451	0.4589	0.0901	0	1	FALSE	2.04801	1.99955	2.06769
'DA-2'	'DA-3'	'NaCl-5E-0'	0	0.0072	0.6427	0.3501	2	FALSE	2.8487	2.47779	3.9767
'DA-2'	'DA-3'	'No'	0.5415	0.4585	0	0	0	FALSE	1.95863	1.58151	3.14502
'DA-2'	'DA-3'	'PD-2'	0.5473	0.4527	0	0	0	FALSE	-0.052713	-0.0155734	-0.331751
'DA-2'	'DA-3'	'PD-3'	0.2677	0.713	0.0193	0	1	FALSE	1.29236	1.24796	1.34575
'DA-2'	'DA-3'	'PD-4'	0.0391	0.8566	0.1043	0	1	FALSE	1.52654	1.08189	2.84392
'DA-2'	'DA-3'	'PD-5'	0.4178	0.54	0.0422	0	1	FALSE	1.34502	0.877796	2.68875
'DA-2'	'DA-3'	'Py-2'	0	0	0.2689	0.7311	3	FALSE	3.59337	3.21542	4.79434
'DA-2'	'DA-3'	'Py-3'	0	0.0046	0.283	0.7124	3	FALSE	3.07387	2.61338	4.60022
'DA-2'	'DA-3'	'Py-4'	0	0	0.175	0.825	3	FALSE	3.96439	3.539	5.39145
'DA-2'	'DA-3'	'Py-5'	0.0067	0.1061	0.8872	0	2	FALSE	2.95861	2.60494	3.94844
'DA-2'	'DA-3'	'TT-2'	0.0239	0.9169	0.0592	0	1	FALSE	3.05823	2.47769	6.09246
'DA-2'	'DA-3'	'TT-3'	0	0	0.3238	0.6762	3	FALSE	3.34618	2.91702	4.7208
'DA-2'	'DA-3'	'TT-4'	0	0	0.9472	0.0528	2	FALSE	2.70609	2.46816	3.41323
'DA-2'	'DA-3'	'TT-5'	0.0094	0.0373	0.9533	0	2	TRUE	3.41297	2.74191	6.79226
'DA-2'	'DA-4'	'DA-5'	0.7172	0.282	0.0008	0	0	FALSE	0.299577	0.412782	Inf
'DA-2'	'DA-4'	'IA-1'	0.4442	0.2671	0.1804	0.1083	0	FALSE	3.09627	2.16124	Inf
'DA-2'	'DA-4'	'IA-2'	0.1882	0.5193	0.275	0.0175	1	FALSE	3.23139	2.52546	Inf
'DA-2'	'DA-4'	'IA-3'	0.006	0.4318	0.4898	0.0724	2	FALSE	3.41414	2.61109	Inf
'DA-2'	'DA-4'	'IA-4'	0	0.9067	0.0933	0	1	FALSE	2.96016	2.18803	7.15412
'DA-2'	'DA-4'	'NH4Ac-1E-0'	0	0.0002	0.8675	0.1323	2	FALSE	5.72907	4.627	Inf
'DA-2'	'DA-4'	'NH4Ac-2E+1'	0	0	0	1	3	TRUE	5.98123	5.03699	11.1976
'DA-2'	'DA-4'	'NH4Ac-5E-0'	0	0	0.1329	0.8671	3	FALSE	5.92441	4.91906	11.5737
'DA-2'	'DA-4'	'NaCl-1E-0'	0.0011	0.4753	0.5236	0	2	FALSE	3.39519	2.5512	7.78229
'DA-2'	'DA-4'	'NaCl-2E+1'	0.0001	0.0058	0.2085	0.7856	3	FALSE	4.3465	3.49641	8.82406
'DA-2'	'DA-4'	'NaCl-2E-1'	0.107	0.7391	0.1539	0	1	FALSE	2.90724	2.47304	Inf
'DA-2'	'DA-4'	'NaCl-5E-0'	0.0052	0.1094	0.5415	0.3439	2	FALSE	3.86702	3.00693	Inf
'DA-2'	'DA-4'	'No'	0.3712	0.6257	0.0031	0	1	FALSE	2.52291	1.77773	Inf
'DA-2'	'DA-4'	'PD-2'	0.9768	0.0223	0.0009	0	0	TRUE	-0.511611	-0.45753	Inf
'DA-2'	'DA-4'	'PD-3'	0.992	0.008	0	0	0	TRUE	0.518959	-0.431873	Inf
'DA-2'	'DA-4'	'PD-4'	0.1454	0.8525	0.0021	0	1	FALSE	2.25224	1.3952	Inf
'DA-2'	'DA-4'	'PD-5'	0.015	0.9761	0.0089	0	1	TRUE	2.40147	1.951	Inf
'DA-2'	'DA-4'	'Py-2'	0	0.0005	0.2676	0.7319	3	FALSE	4.50659	3.70004	Inf
'DA-2'	'DA-4'	'Py-3'	0.0002	0.013	0.2769	0.7099	3	FALSE	4.31883	3.44968	8.92244
'DA-2'	'DA-4'	'Py-4'	0	0	0.1729	0.8271	3	FALSE	5.19648	4.3509	9.68554
'DA-2'	'DA-4'	'Py-5'	0.0021	0.149	0.8489	0	2	FALSE	3.86037	2.92773	9.08029
'DA-2'	'DA-4'	'TT-2'	0.0923	0.8752	0.0325	0	1	FALSE	2.69001	2.26354	5.89544
'DA-2'	'DA-4'	'TT-3'	0.1889	0.2475	0.2848	0.2788	2	FALSE	3.4469	2.53323	Inf
'DA-2'	'DA-4'	'TT-4'	0.338	0.2535	0.3736	0.0349	2	FALSE	3.24869	2.36774	Inf
'DA-2'	'DA-4'	'TT-5'	0.012	0.7569	0.2311	0	1	FALSE	2.97425	2.02304	Inf
'DA-2'	'DA-5'	'IA-1'	0.7066	0.2934	0	0	0	FALSE	2.24803	1.46676	Inf
'DA-2'	'DA-5'	'IA-2'	0.9779	0.0221	0	0	0	TRUE	2.52669	1.37729	Inf
'DA-2'	'DA-5'	'IA-3'	0.934	0.066	0	0	0	FALSE	3.07439	1.82563	Inf
'DA-2'	'DA-5'	'IA-4'	0.7985	0.2015	0	0	0	FALSE	2.8902	1.69467	Inf
'DA-2'	'DA-5'	'NH4Ac-1E-0'	0.001	0.1478	0.7144	0.1368	2	FALSE	4.984	3.60319	9.63236
'DA-2'	'DA-5'	'NH4Ac-2E+1'	0	0.0354	0.5734	0.3912	2	FALSE	5.4791	4.04529	10.2603
'DA-2'	'DA-5'	'NH4Ac-5E-0'	0.0265	0.0525	0.2101	0.7109	3	FALSE	5.20497	3.79663	Inf
'DA-2'	'DA-5'	'NaCl-1E-0'	0.0104	0.9788	0.0108	0	1	TRUE	3.53407	2.28948	Inf
'DA-2'	'DA-5'	'NaCl-2E+1'	0.0019	0.4267	0.5692	0.0022	2	FALSE	4.49239	3.24622	Inf
'DA-2'	'DA-5'	'NaCl-2E-1'	0.0288	0.9712	0	0	1	TRUE	2.80793	2.0663	Inf
'DA-2'	'DA-5'	'NaCl-5E-0'	0.6414	0.3053	0.0532	0.0001	0	FALSE	3.86302	2.68284	Inf
'DA-2'	'DA-5'	'No'	0.116	0.884	0	0	1	FALSE	2.39074	1.27804	Inf
'DA-2'	'DA-5'	'PD-2'	0.9723	0.0274	0.0003	0	0	TRUE	0.113155	0.308127	Inf
'DA-2'	'DA-5'	'PD-3'	0.6656	0.3336	0.0008	0	0	FALSE	-1.03399	-1.36221	Inf
'DA-2'	'DA-5'	'PD-4'	1	0	0	0	0	TRUE	1.42097	0.642708	5.42371
'DA-2'	'DA-5'	'PD-5'	0.8892	0.1108	0	0	0	FALSE	2.20524	1.32443	5.29281
'DA-2'	'DA-5'	'Py-2'	0.2607	0.7376	0.0017	0	1	FALSE	3.24984	2.42505	5.99729
'DA-2'	'DA-5'	'Py-3'	0.2934	0.7047	0.0019	0	1	FALSE	3.15015	1.89048	7.38378
'DA-2'	'DA-5'	'Py-4'	0.1058	0.2753	0.2888	0.3301	3	FALSE	4.58758	3.21109	Inf
'DA-2'	'DA-5'	'Py-5'	0.06	0.94	0	0	1	FALSE	3.12024	1.91935	Inf
'DA-2'	'DA-5'	'TT-2'	0.9771	0.0229	0	0	0	TRUE	1.1238	-0.445479	Inf
'DA-2'	'DA-5'	'TT-3'	0.3238	0.6762	0	0	1	FALSE	2.45887	1.64497	Inf
'DA-2'	'DA-5'	'TT-4'	0.9286	0.0714	0	0	0	FALSE	2.2235	1.48128	Inf
'DA-2'	'DA-5'	'TT-5'	0.9872	0.0128	0	0	0	TRUE	2.66157	1.37258	6.91428
'DA-2'	'IA-1'	'IA-2'	0.2725	0.4249	0.2888	0.0138	1	FALSE	2.0869	1.54268	4.57405
'DA-2'	'IA-1'	'IA-3'	0.2586	0.5082	0.185	0.0482	1	FALSE	4.37522	2.99881	Inf
'DA-2'	'IA-1'	'IA-4'	0.2761	0.7237	0.0002	0	1	FALSE	3.44772	2.14292	7.22984
'DA-2'	'IA-1'	'NH4Ac-1E-0'	0.2865	0.4336	0.1832	0.0967	1	FALSE	0.805071	0.139598	3.01114
'DA-2'	'IA-1'	'NH4Ac-2E+1'	0.2246	0.3696	0.2168	0.189	1	FALSE	1.06543	0.357171	3.32026
'DA-2'	'IA-1'	'NH4Ac-5E-0'	0.1569	0.175	0.2528	0.4153	3	FALSE	0.725489	0.0131382	3.02153
'DA-2'	'IA-1'	'NaCl-1E-0'	0.4683	0.5317	0	0	1	FALSE	0.22066	-0.300863	1.79704
'DA-2'	'IA-1'	'NaCl-2E+1'	0.0402	0.0729	0.2587	0.6282	3	FALSE	1.20673	0.677029	2.92111
'DA-2'	'IA-1'	'NaCl-2E-1'	0.4995	0.5005	0	0	1	FALSE	0.15863	0.0978549	0.693074
'DA-2'	'IA-1'	'NaCl-5E-0'	0.1905	0.2769	0.2738	0.2588	1	FALSE	0.888526	0.342228	2.60666
'DA-2'	'IA-1'	'No'	0.6893	0.3107	0	0	0	FALSE	-0.549734	-0.342992	-2.24133
'DA-2'	'IA-1'	'PD-2'	0.7152	0.2836	0.0012	0	0	FALSE	-0.886513	-1.44714	0.680482
'DA-2'	'IA-1'	'PD-3'	0.6917	0.2643	0.0329	0.0111	0	FALSE	-1.17548	-1.72805	0.410579
'DA-2'	'IA-1'	'PD-4'	0.6788	0.3194	0.0018	0	0	FALSE	-0.38237	-0.911571	1.16302
'DA-2'	'IA-1'	'PD-5'	0.5368	0.4632	0	0	0	FALSE	0.0559722	-0.51099	1.7802
'DA-2'	'IA-1'	'Py-2'	0.103	0.1401	0.262	0.4949	3	FALSE	0.804452	0.209817	2.69165
'DA-2'	'IA-1'	'Py-3'	0.1437	0.1662	0.2557	0.4344	3	FALSE	0.705791	0.0369114	2.87274
'DA-2'	'IA-1'	'Py-4'	0.0454	0.088	0.2617	0.6049	3	FALSE	1.6768	1.08564	3.77754
'DA-2'	'IA-1'	'Py-5'	0.2734	0.7266	0	0	1	FALSE	2.25531	1.3359	Inf
'DA-2'	'IA-1'	'TT-2'	0.0002	0.0144	0.707	0.2784	2	FALSE	-3.34964	-3.11225	-4.53245
'DA-2'	'IA-1'	'TT-3'	0.4739	0.2858	0.1541	0.0862	0	FALSE	-1.10896	-1.00466	-1.61962
'DA-2'	'IA-1'	'TT-4'	0.1631	0.2648	0.331	0.2411	2	FALSE	-0.586761	-0.580622	-1.00361
'DA-2'	'IA-1'	'TT-5'	0.6241	0.3534	0.0186	0.0039	0	FALSE	-0.289128	-0.150295	-0.814206
'DA-2'	'IA-2'	'IA-3'	0.0237	0.6284	0.2809	0.067	1	FALSE	2.00975	1.50874	3.69621
'DA-2'	'IA-2'	'IA-4'	0.0198	0.9802	0	0	1	TRUE	2.38653	1.76782	Inf
'DA-2'	'IA-2'	'NH4Ac-1E-0'	0.0478	0.575	0.2449	0.1323	1	FALSE	1.32155	0.71026	3.41303
'DA-2'	'IA-2'	'NH4Ac-2E+1'	0.0021	0.0223	0.0819	0.8937	3	FALSE	1.98582	1.40258	4.14091
'DA-2'	'IA-2'	'NH4Ac-5E-0'	0.0029	0.0387	0.1129	0.8455	3	FALSE	1.76701	1.18139	3.86795
'DA-2'	'IA-2'	'NaCl-1E-0'	0.4744	0.5256	0	0	1	FALSE	0.321834	-0.140282	1.7146
'DA-2'	'IA-2'	'NaCl-2E+1'	0.0145	0.0791	0.2305	0.6759	3	FALSE	1.19956	0.724314	2.70771
'DA-2'	'IA-2'	'NaCl-2E-1'	0.8468	0.1532	0	0	0	FALSE	-0.195572	-0.154521	-0.437423
'DA-2'	'IA-2'	'NaCl-5E-0'	0.1265	0.2159	0.325	0.3326	3	FALSE	0.720534	0.228732	2.23428
'DA-2'	'IA-2'	'No'	0.8599	0.1401	0	0	0	FALSE	-0.0864972	-0.48345	1.14379
'DA-2'	'IA-2'	'PD-2'	0.0209	0.2842	0.6741	0.0208	2	FALSE	-2.04123	-2.51527	-0.84036
'DA-2'	'IA-2'	'PD-3'	0.0648	0.3537	0.5599	0.0216	2	FALSE	-1.8528	-2.32434	-0.631319
'DA-2'	'IA-2'	'PD-4'	0.4167	0.3885	0.1845	0.0103	0	FALSE	-1.1656	-1.63354	0.108213
'DA-2'	'IA-2'	'PD-5'	0.9602	0.0398	0	0	0	TRUE	-0.447674	-0.406923	-0.641563
'DA-2'	'IA-2'	'Py-2'	0.2589	0.2078	0.2122	0.3211	3	FALSE	0.384332	-0.186854	2.12051
'DA-2'	'IA-2'	'Py-3'	0.4093	0.284	0.2033	0.1034	0	FALSE	0.0657675	-0.560227	1.8628
'DA-2'	'IA-2'	'Py-4'	0.004	0.0391	0.153	0.8039	3	FALSE	1.66533	1.12338	3.54484
'DA-2'	'IA-2'	'Py-5'	0.0262	0.9738	0	0	1	TRUE	1.92745	1.20017	Inf
'DA-2'	'IA-2'	'TT-2'	0	0.0009	0.9777	0.0214	2	TRUE	-3.15863	-3.16197	-3.42757
'DA-2'	'IA-2'	'TT-3'	0.6613	0.24	0.092	0.0067	0	FALSE	-0.951973	-1.41135	0.362484
'DA-2'	'IA-2'	'TT-4'	0.2968	0.3719	0.2981	0.0332	1	FALSE	-0.0326301	-0.277788	1.35275
'DA-2'	'IA-2'	'TT-5'	0.3037	0.691	0.0053	0	1	FALSE	0.58188	0.469344	0.976461
'DA-2'	'IA-3'	'IA-4'	0.175	0.8175	0.0075	0	1	FALSE	0.812455	0.303314	2.54337
'DA-2'	'IA-3'	'NH4Ac-1E-0'	0.0999	0.4086	0.3671	0.1244	1	FALSE	1.31884	0.710721	3.67411
'DA-2'	'IA-3'	'NH4Ac-2E+1'	0.056	0.1765	0.3046	0.4629	3	FALSE	1.59593	0.886268	4.10691
'DA-2'	'IA-3'	'NH4Ac-5E-0'	0.0236	0.0416	0.1706	0.7642	3	FALSE	1.45455	0.757102	3.88009
'DA-2'	'IA-3'	'NaCl-1E-0'	0.8963	0.0945	0.007	0.0022	0	FALSE	-0.564065	-1.12435	1.11316
'DA-2'	'IA-3'	'NaCl-2E+1'	0.0681	0.143	0.3722	0.4167	3	FALSE	1.13424	0.539435	2.95656
'DA-2'	'IA-3'	'NaCl-2E-1'	0.9188	0.0812	0	0	0	FALSE	-0.59225	-0.467734	-1.05271
'DA-2'	'IA-3'	'NaCl-5E-0'	0.3334	0.2977	0.2209	0.148	0	FALSE	0.2147	-0.40294	2.07165
'DA-2'	'IA-3'	'No'	0.9309	0.0691	0	0	0	FALSE	-0.921092	-1.3927	0.513729
'DA-2'	'IA-3'	'PD-2'	0.0005	0.0111	0.9181	0.0703	2	FALSE	-2.82504	-3.42475	-1.26132
'DA-2'	'IA-3'	'PD-3'	0.0003	0.0102	0.9167	0.0728	2	FALSE	-2.69263	-3.25187	-1.22473
'DA-2'	'IA-3'	'PD-4'	0.0064	0.2329	0.6879	0.0728	2	FALSE	-1.70173	-2.26552	-0.145517
'DA-2'	'IA-3'	'PD-5'	0.9197	0.0763	0.003	0.001	0	FALSE	-0.931557	-1.50833	0.773333
'DA-2'	'IA-3'	'Py-2'	0.5007	0.3328	0.1242	0.0423	0	FALSE	-0.0451274	-0.681759	1.75756
'DA-2'	'IA-3'	'Py-3'	0.4488	0.3286	0.1666	0.056	0	FALSE	0.0250552	-0.0810986	0.670653
'DA-2'	'IA-3'	'Py-4'	0.0364	0.0623	0.2096	0.6917	3	FALSE	1.18661	0.540779	3.33871
'DA-2'	'IA-3'	'Py-5'	0.6283	0.3706	0.0011	0	0	FALSE	0.245352	-0.306254	2.42823
'DA-2'	'IA-3'	'TT-2'	0.0046	0.4234	0.5006	0.0714	2	FALSE	-2.49845	-2.37814	-2.99722
'DA-2'	'IA-3'	'TT-3'	0.625	0.2903	0.064	0.0207	0	FALSE	-0.82219	-1.36451	0.803346
'DA-2'	'IA-3'	'TT-4'	0.2302	0.318	0.3949	0.0569	2	FALSE	0.508831	-0.304088	2.37185
'DA-2'	'IA-3'	'TT-5'	0.1466	0.8034	0.0499	0.0001	1	FALSE	1.18631	0.62721	3.75974
'DA-2'	'IA-4'	'NH4Ac-1E-0'	0.0795	0.3093	0.4847	0.1265	2	FALSE	1.49802	0.834419	3.64791
'DA-2'	'IA-4'	'NH4Ac-2E+1'	0.0085	0.04	0.6414	0.3101	2	FALSE	2.31712	1.64896	4.57475
'DA-2'	'IA-4'	'NH4Ac-5E-0'	0.0759	0.1692	0.3204	0.4345	3	FALSE	1.77808	1.06322	4.18875
'DA-2'	'IA-4'	'NaCl-1E-0'	0.4267	0.5713	0.002	0	1	FALSE	-0.349021	-0.885007	1.15097
'DA-2'	'IA-4'	'NaCl-2E+1'	0.1896	0.6186	0.1918	0	1	FALSE	1.03818	0.548482	2.5697
'DA-2'	'IA-4'	'NaCl-2E-1'	0.9876	0.0124	0	0	0	TRUE	-0.482323	-0.440298	-0.82773
'DA-2'	'IA-4'	'NaCl-5E-0'	0.603	0.3935	0.0035	0	0	FALSE	0.228894	-0.294053	1.79199
'DA-2'	'IA-4'	'No'	1	0	0	0	0	TRUE	-0.775918	-1.15492	0.334043
'DA-2'	'IA-4'	'PD-2'	0.0081	0.065	0.9269	0	2	FALSE	-2.61952	-2.51705	-3.23261
'DA-2'	'IA-4'	'PD-3'	0.0073	0.0924	0.9003	0	2	FALSE	-2.57306	-2.47497	-3.18008
'DA-2'	'IA-4'	'PD-4'	0.1434	0.3463	0.5103	0	2	FALSE	-1.69665	-2.20556	-0.310306
'DA-2'	'IA-4'	'PD-5'	0.128	0.8714	0.0006	0	1	FALSE	-0.892693	-1.4053	0.521247
'DA-2'	'IA-4'	'Py-2'	0.6725	0.3274	0.0001	0	0	FALSE	-0.293758	-0.286093	-0.58206
'DA-2'	'IA-4'	'Py-3'	0.524	0.47	0.006	0	0	FALSE	0.145337	-0.0925077	0.365069
'DA-2'	'IA-4'	'Py-4'	0.1547	0.3827	0.2783	0.1843	1	FALSE	1.32086	1.16733	2.26573
'DA-2'	'IA-4'	'Py-5'	0.7571	0.2409	0.002	0	0	FALSE	0.293467	-0.22262	1.82536
'DA-2'	'IA-4'	'TT-2'	0.2555	0.7259	0.0186	0	1	FALSE	-1.36216	-1.13955	-2.20562
'DA-2'	'IA-4'	'TT-3'	0.4185	0.5605	0.0208	0.0002	1	FALSE	0.433948	0.324372	0.608456
'DA-2'	'IA-4'	'TT-4'	0.8496	0.1398	0.0086	0.002	0	FALSE	0.449394	0.421469	0.452264
'DA-2'	'IA-4'	'TT-5'	0.3698	0.5939	0.0363	0	1	FALSE	0.553882	0.455631	0.713233
'DA-2'	'NH4Ac-1E-0'	'NH4Ac-2E+1'	0.3093	0.5557	0.135	0	1	FALSE	0.685666	-0.380331	3.02082
'DA-2'	'NH4Ac-1E-0'	'NH4Ac-5E-0'	0.417	0.3905	0.1685	0.024	0	FALSE	0.193029	-0.372997	2.52029
'DA-2'	'NH4Ac-1E-0'	'NaCl-1E-0'	0.0211	0.2461	0.5928	0.14	2	FALSE	-1.78691	-1.16876	-3.43585
'DA-2'	'NH4Ac-1E-0'	'NaCl-2E+1'	0.7593	0.2245	0.0162	0	0	FALSE	-0.0605088	-0.67954	1.8618
'DA-2'	'NH4Ac-1E-0'	'NaCl-2E-1'	0.3648	0.4063	0.1515	0.0774	1	FALSE	-2.07143	-1.85132	-2.91927
'DA-2'	'NH4Ac-1E-0'	'NaCl-5E-0'	0.3099	0.4282	0.1777	0.0842	1	FALSE	-1.24479	-1.90031	0.742884
'DA-2'	'NH4Ac-1E-0'	'No'	0.8659	0.1108	0.0233	0	0	FALSE	-2.35199	-2.79586	-1.00095
'DA-2'	'NH4Ac-1E-0'	'PD-2'	0.0071	0.1848	0.6763	0.1318	2	FALSE	-2.37889	-2.07285	-3.55459
'DA-2'	'NH4Ac-1E-0'	'PD-3'	0.004	0.036	0.8235	0.1365	2	FALSE	-2.78609	-2.60242	-3.55982
'DA-2'	'NH4Ac-1E-0'	'PD-4'	0.0032	0.0257	0.8385	0.1326	2	FALSE	-2.99446	-2.90377	-3.8179
'DA-2'	'NH4Ac-1E-0'	'PD-5'	0.003	0.1464	0.7184	0.1322	2	FALSE	-2.49502	-2.29313	-3.36113
'DA-2'	'NH4Ac-1E-0'	'Py-2'	0.6259	0.273	0.066	0.0351	0	FALSE	-0.865648	-0.679953	-1.51604
'DA-2'	'NH4Ac-1E-0'	'Py-3'	0.6063	0.2788	0.0753	0.0396	0	FALSE	-1.68728	-1.5865	-2.57772
'DA-2'	'NH4Ac-1E-0'	'Py-4'	0.6932	0.2305	0.0537	0.0226	0	FALSE	-0.774511	-0.582991	-1.50952
'DA-2'	'NH4Ac-1E-0'	'Py-5'	0.1213	0.3745	0.3812	0.123	2	FALSE	-1.61645	-2.3427	0.500675
'DA-2'	'NH4Ac-1E-0'	'TT-2'	0.0007	0.0241	0.8371	0.1381	2	FALSE	-3.54255	-3.36893	-4.44861
'DA-2'	'NH4Ac-1E-0'	'TT-3'	0.5787	0.2947	0.0792	0.0474	0	FALSE	-1.10424	-0.905104	-1.8412
'DA-2'	'NH4Ac-1E-0'	'TT-4'	0.0666	0.5704	0.2332	0.1298	1	FALSE	-1.43262	-1.32865	-1.94182
'DA-2'	'NH4Ac-1E-0'	'TT-5'	0.0788	0.2372	0.5467	0.1373	2	FALSE	-1.46379	-1.25137	-2.4223
'DA-2'	'NH4Ac-2E+1'	'NH4Ac-5E-0'	0.7359	0.2316	0.0315	0.001	0	FALSE	-0.149284	-0.853873	1.92926
'DA-2'	'NH4Ac-2E+1'	'NaCl-1E-0'	0.0015	0.0295	0.8662	0.1028	2	FALSE	-2.30054	-2.21044	-2.86607
'DA-2'	'NH4Ac-2E+1'	'NaCl-2E+1'	0.1786	0.6088	0.2118	0.0008	1	FALSE	-0.881513	-0.782329	-1.35602
'DA-2'	'NH4Ac-2E+1'	'NaCl-2E-1'	0.0006	0.3109	0.6885	0	2	FALSE	-2.65609	-2.37941	-4.07463
'DA-2'	'NH4Ac-2E+1'	'NaCl-5E-0'	0.084	0.1385	0.2839	0.4936	3	FALSE	-1.5108	-1.36358	-2.15752
'DA-2'	'NH4Ac-2E+1'	'No'	0	0.682	0.318	0	1	FALSE	-2.91952	-2.92443	-3.25922
'DA-2'	'NH4Ac-2E+1'	'PD-2'	0.0038	0.0669	0.753	0.1763	2	FALSE	-2.71245	-2.51082	-3.62162
'DA-2'	'NH4Ac-2E+1'	'PD-3'	0.0007	0.0143	0.4204	0.5646	3	FALSE	-3.0539	-2.83168	-4.10682
'DA-2'	'NH4Ac-2E+1'	'PD-4'	0	0	0.0039	0.9961	3	TRUE	-3.46424	-3.34356	-4.39111
'DA-2'	'NH4Ac-2E+1'	'PD-5'	0.0004	0.0128	0.3933	0.5935	3	FALSE	-3.21107	-3.99423	-1.20635
'DA-2'	'NH4Ac-2E+1'	'Py-2'	0.5718	0.3003	0.0841	0.0438	0	FALSE	-0.645056	-0.461384	-1.29484
'DA-2'	'NH4Ac-2E+1'	'Py-3'	0.0099	0.0513	0.6547	0.2841	2	FALSE	-2.0079	-1.79692	-2.96481
'DA-2'	'NH4Ac-2E+1'	'Py-4'	0.1722	0.2687	0.4172	0.1419	2	FALSE	-1.24007	-1.03888	-2.11467
'DA-2'	'NH4Ac-2E+1'	'Py-5'	0.0021	0.0269	0.5457	0.4253	2	FALSE	-2.70732	-3.46259	-0.689804
'DA-2'	'NH4Ac-2E+1'	'TT-2'	0	0.0002	0.0688	0.931	3	FALSE	-4.16197	-3.48135	-6.82066
'DA-2'	'NH4Ac-2E+1'	'TT-3'	0.0017	0.0145	0.6607	0.3231	2	FALSE	-2.31061	-2.14308	-3.26806
'DA-2'	'NH4Ac-2E+1'	'TT-4'	0	0	0.0555	0.9445	3	FALSE	-2.66782	-2.59319	-3.38362
'DA-2'	'NH4Ac-2E+1'	'TT-5'	0.0007	0.0039	0.2271	0.7683	3	FALSE	-2.65211	-2.40901	-3.85868
'DA-2'	'NH4Ac-5E-0'	'NaCl-1E-0'	0.0109	0.0328	0.1637	0.7926	3	FALSE	-2.29052	-2.96465	-0.539314
'DA-2'	'NH4Ac-5E-0'	'NaCl-2E+1'	0.4174	0.4037	0.1785	0.0004	0	FALSE	-0.448927	-0.345709	-1.1031
'DA-2'	'NH4Ac-5E-0'	'NaCl-2E-1'	0.1334	0.3779	0.4419	0.0468	2	FALSE	-2.42547	-2.13001	-3.82284
'DA-2'	'NH4Ac-5E-0'	'NaCl-5E-0'	0.0478	0.0861	0.3047	0.5614	3	FALSE	-1.3989	-2.06925	0.440031
'DA-2'	'NH4Ac-5E-0'	'No'	0.135	0.7209	0.1441	0	1	FALSE	-2.65047	-3.15016	-1.36713
'DA-2'	'NH4Ac-5E-0'	'PD-2'	0.0552	0.1376	0.3048	0.5024	3	FALSE	-2.42266	-2.05664	-3.79225
'DA-2'	'NH4Ac-5E-0'	'PD-3'	0.0027	0.0126	0.1371	0.8476	3	FALSE	-2.95203	-3.69971	-1.04687
'DA-2'	'NH4Ac-5E-0'	'PD-4'	0	0	0.1395	0.8605	3	FALSE	-3.45411	-3.30532	-4.38639
'DA-2'	'NH4Ac-5E-0'	'PD-5'	0.0039	0.0137	0.1357	0.8467	3	FALSE	-3.03568	-2.76293	-4.34664
'DA-2'	'NH4Ac-5E-0'	'Py-2'	0.1408	0.2037	0.4356	0.2199	2	FALSE	-0.9055	-1.63434	1.06662
'DA-2'	'NH4Ac-5E-0'	'Py-3'	0.0958	0.2252	0.4231	0.2559	2	FALSE	-2.13747	-1.9594	-3.13572
'DA-2'	'NH4Ac-5E-0'	'Py-4'	0.1285	0.2585	0.4675	0.1455	2	FALSE	-1.30057	-1.09774	-2.15626
'DA-2'	'NH4Ac-5E-0'	'Py-5'	0.0446	0.0975	0.2748	0.5831	3	FALSE	-2.21529	-2.97953	-0.173917
'DA-2'	'NH4Ac-5E-0'	'TT-2'	0.0002	0.0026	0.1386	0.8586	3	FALSE	-3.85849	-3.67805	-4.92393
'DA-2'	'NH4Ac-5E-0'	'TT-3'	0.0967	0.1989	0.4336	0.2708	2	FALSE	-1.79373	-1.60627	-2.72998
'DA-2'	'NH4Ac-5E-0'	'TT-4'	0.0086	0.0472	0.1267	0.8175	3	FALSE	-2.30863	-2.22537	-2.92855
'DA-2'	'NH4Ac-5E-0'	'TT-5'	0.0055	0.0174	0.1555	0.8216	3	FALSE	-2.22413	-3.02649	-0.144741
'DA-2'	'NaCl-1E-0'	'NaCl-2E+1'	0.4394	0.501	0.0596	0	1	FALSE	0.81473	0.705972	1.03061
'DA-2'	'NaCl-1E-0'	'NaCl-2E-1'	0.9854	0.0146	0	0	0	TRUE	-0.28603	-0.225685	-0.602721
'DA-2'	'NaCl-1E-0'	'NaCl-5E-0'	0.6123	0.3866	0.0011	0	0	FALSE	0.243536	-0.283032	1.89077
'DA-2'	'NaCl-1E-0'	'No'	1	0	0	0	0	TRUE	-0.519458	-0.91759	0.703753
'DA-2'	'NaCl-1E-0'	'PD-2'	0.1439	0.833	0.0231	0	1	FALSE	-1.16873	-1.01414	-1.72081
'DA-2'	'NaCl-1E-0'	'PD-3'	0.1974	0.5916	0.211	0	1	FALSE	-1.52015	-1.35809	-2.11293
'DA-2'	'NaCl-1E-0'	'PD-4'	0.5157	0.3662	0.1181	0	0	FALSE	-1.06807	-1.60309	0.471144
'DA-2'	'NaCl-1E-0'	'PD-5'	0.1284	0.8556	0.016	0	1	FALSE	-1.11879	-1.7008	0.477204
'DA-2'	'NaCl-1E-0'	'Py-2'	0.696	0.304	0	0	0	FALSE	-0.406714	-0.273894	-0.868585
'DA-2'	'NaCl-1E-0'	'Py-3'	0.6423	0.3577	0	0	0	FALSE	-0.209078	-0.81192	1.60708
'DA-2'	'NaCl-1E-0'	'Py-4'	0.2178	0.7332	0.049	0	1	FALSE	0.834195	0.278503	2.55856
'DA-2'	'NaCl-1E-0'	'Py-5'	0.4931	0.5067	0.0002	0	1	FALSE	-0.118085	-0.694985	1.63429
'DA-2'	'NaCl-1E-0'	'TT-2'	0.4148	0.5784	0.0068	0	1	FALSE	-1.05817	-1.74277	0.952856
'DA-2'	'NaCl-1E-0'	'TT-3'	0.6059	0.394	0.0001	0	0	FALSE	-0.234059	-0.157205	-0.706027
'DA-2'	'NaCl-1E-0'	'TT-4'	0.68	0.32	0	0	0	FALSE	-0.0297115	-0.0171929	-0.217239
'DA-2'	'NaCl-1E-0'	'TT-5'	0.5416	0.4439	0.0145	0	0	FALSE	0.212745	0.146792	0.837274
'DA-2'	'NaCl-2E+1'	'NaCl-2E-1'	0.0393	0.9015	0.0592	0	1	FALSE	-1.74749	-1.58947	-2.40088
'DA-2'	'NaCl-2E+1'	'NaCl-5E-0'	0.4624	0.4176	0.1038	0.0162	0	FALSE	-0.184285	-0.83333	1.77487
'DA-2'	'NaCl-2E+1'	'No'	0.0014	0.9984	0.0002	0	1	TRUE	-1.88991	-2.31954	-0.715292
'DA-2'	'NaCl-2E+1'	'PD-2'	0.0019	0.3393	0.6486	0.0102	2	FALSE	-2.05558	-2.62915	-0.501057
'DA-2'	'NaCl-2E+1'	'PD-3'	0.0003	0.0083	0.242	0.7494	3	FALSE	-2.75292	-3.34016	-1.19855
'DA-2'	'NaCl-2E+1'	'PD-4'	0.0002	0.0024	0.1184	0.879	3	FALSE	-2.49806	-3.07704	-1.02411
'DA-2'	'NaCl-2E+1'	'PD-5'	0.0049	0.6372	0.3579	0	1	FALSE	-1.79583	-2.36372	-0.257771
'DA-2'	'NaCl-2E+1'	'Py-2'	0.0252	0.1081	0.5984	0.2683	2	FALSE	-1.14234	-1.66239	0.258814
'DA-2'	'NaCl-2E+1'	'Py-3'	0.1461	0.2797	0.3147	0.2595	2	FALSE	-0.837033	-1.41848	0.814007
'DA-2'	'NaCl-2E+1'	'Py-4'	0.4994	0.3304	0.1166	0.0536	0	FALSE	-0.368575	-0.915994	1.23671
'DA-2'	'NaCl-2E+1'	'Py-5'	0.0247	0.6861	0.2892	0	1	FALSE	-1.41196	-1.93312	0.000431965
'DA-2'	'NaCl-2E+1'	'TT-2'	0.0016	0.7465	0.2519	0	1	FALSE	-2.19249	-2.7577	-0.654355
'DA-2'	'NaCl-2E+1'	'TT-3'	0.0167	0.0703	0.5907	0.3223	2	FALSE	-1.49003	-2.05677	0.0935578
'DA-2'	'NaCl-2E+1'	'TT-4'	0.0318	0.12	0.2524	0.5958	3	FALSE	-1.12011	-1.64526	0.303123
'DA-2'	'NaCl-2E+1'	'TT-5'	0.2417	0.4805	0.2778	0	1	FALSE	-1.00314	-0.915038	-1.42685
'DA-2'	'NaCl-2E-1'	'NaCl-5E-0'	0.6371	0.3629	0	0	0	FALSE	0.611404	0.352758	2.66917
'DA-2'	'NaCl-2E-1'	'No'	0.9123	0.0877	0	0	0	FALSE	-0.246589	-0.223802	-1.60605
'DA-2'	'NaCl-2E-1'	'PD-2'	0.8803	0.1173	0.0024	0	0	FALSE	-0.822989	-0.586068	-1.51446
'DA-2'	'NaCl-2E-1'	'PD-3'	0.6653	0.2909	0.0438	0	0	FALSE	-1.57299	-1.35662	-2.32986
'DA-2'	'NaCl-2E-1'	'PD-4'	0.6821	0.3104	0.0075	0	0	FALSE	-1.18719	-0.64431	-3.29519
'DA-2'	'NaCl-2E-1'	'PD-5'	0.8646	0.1349	0.0005	0	0	FALSE	-0.599556	-0.363258	-2.57828
'DA-2'	'NaCl-2E-1'	'Py-2'	0.4614	0.5386	0	0	1	FALSE	0.253548	-0.137144	0.861129
'DA-2'	'NaCl-2E-1'	'Py-3'	0.348	0.6516	0.0004	0	1	FALSE	0.702098	0.402365	2.99321
'DA-2'	'NaCl-2E-1'	'Py-4'	0.1757	0.8195	0.0048	0	1	FALSE	1.37445	0.796522	3.50585
'DA-2'	'NaCl-2E-1'	'Py-5'	0.8419	0.1581	0	0	0	FALSE	0.520407	-0.337252	2.63772
'DA-2'	'NaCl-2E-1'	'TT-2'	0.4994	0.4962	0.0044	0	0	FALSE	-0.922997	-0.721859	-1.53375
'DA-2'	'NaCl-2E-1'	'TT-3'	0.6341	0.3659	0	0	0	FALSE	-0.786458	-0.7672	Inf
'DA-2'	'NaCl-2E-1'	'TT-4'	0.417	0.583	0	0	1	FALSE	-0.420618	-0.432732	-2.38587
'DA-2'	'NaCl-2E-1'	'TT-5'	0.9763	0.0234	0.0003	0	0	TRUE	0.199689	-0.132388	-1.02804
'DA-2'	'NaCl-5E-0'	'No'	0.6476	0.3524	0	0	0	FALSE	-0.775592	-1.22906	0.507161
'DA-2'	'NaCl-5E-0'	'PD-2'	0.5842	0.2979	0.0864	0.0315	0	FALSE	-1.40859	-2.02103	0.327128
'DA-2'	'NaCl-5E-0'	'PD-3'	0.0018	0.0842	0.5679	0.3461	2	FALSE	-2.36008	-2.93949	-0.7494
'DA-2'	'NaCl-5E-0'	'PD-4'	0.0161	0.1445	0.4987	0.3407	2	FALSE	-1.83212	-2.41019	-0.207614
'DA-2'	'NaCl-5E-0'	'PD-5'	0.4936	0.2846	0.1376	0.0842	0	FALSE	-1.60031	-2.22099	0.148362
'DA-2'	'NaCl-5E-0'	'Py-2'	0.4724	0.2832	0.1514	0.093	0	FALSE	-0.87874	-1.43878	0.719328
'DA-2'	'NaCl-5E-0'	'Py-3'	0.4349	0.3026	0.1608	0.1017	0	FALSE	-0.672129	-1.29978	1.16972
'DA-2'	'NaCl-5E-0'	'Py-4'	0.2888	0.2783	0.2473	0.1856	0	FALSE	0.198303	-0.422955	2.07565
'DA-2'	'NaCl-5E-0'	'Py-5'	0.6435	0.3443	0.0119	0.0003	0	FALSE	-0.706275	-1.27299	0.977072
'DA-2'	'NaCl-5E-0'	'TT-2'	0.643	0.3566	0.0004	0	0	FALSE	-1.00362	-0.738476	-1.7667
'DA-2'	'NaCl-5E-0'	'TT-3'	0.4276	0.2987	0.1661	0.1076	0	FALSE	-0.900395	-0.739391	-1.49319
'DA-2'	'NaCl-5E-0'	'TT-4'	0.1709	0.2448	0.2936	0.2907	2	FALSE	-0.594736	-1.1964	1.12112
'DA-2'	'NaCl-5E-0'	'TT-5'	0.5481	0.4349	0.0167	0.0003	0	FALSE	-0.0733744	-0.0997338	-0.750196
'DA-2'	'No'	'PD-2'	0.9957	0.0043	0	0	0	TRUE	-0.700304	-1.16339	0.617616
'DA-2'	'No'	'PD-3'	0.9935	0.0065	0	0	0	TRUE	-1.05961	-1.51124	0.255557
'DA-2'	'No'	'PD-4'	0.9997	0.0003	0	0	0	TRUE	-0.385434	-0.825567	0.887324
'DA-2'	'No'	'PD-5'	0.993	0.007	0	0	0	TRUE	-0.0833361	-0.0424908	-0.255797
'DA-2'	'No'	'Py-2'	0.3006	0.6994	0	0	1	FALSE	0.560271	0.122232	1.90348
'DA-2'	'No'	'Py-3'	0.3208	0.6792	0	0	1	FALSE	0.552393	0.0887963	2.04862
'DA-2'	'No'	'Py-4'	0.1748	0.8252	0	0	1	FALSE	1.6747	1.28971	2.99145
'DA-2'	'No'	'Py-5'	0.9997	0.0003	0	0	0	TRUE	0.719532	0.326089	1.88881
'DA-2'	'No'	'TT-2'	0.9496	0.0504	0	0	0	FALSE	-1.29745	-1.21862	-1.65631
'DA-2'	'No'	'TT-3'	0.5849	0.4151	0	0	0	FALSE	-0.121619	-0.1105	-0.649389
'DA-2'	'No'	'TT-4'	0.7862	0.2138	0	0	0	FALSE	0.0796273	-0.393466	1.40102
'DA-2'	'No'	'TT-5'	0.9986	0.0014	0	0	0	TRUE	0.641645	0.624627	0.645905
'DA-2'	'PD-2'	'PD-3'	0.3864	0.5248	0.0888	0	1	FALSE	1.41738	1.25049	2.06205
'DA-2'	'PD-2'	'PD-4'	0.0467	0.1337	0.8196	0	2	FALSE	2.37371	1.81972	4.28527
'DA-2'	'PD-2'	'PD-5'	0.3349	0.3306	0.3345	0	0	FALSE	1.93084	1.35681	3.90518
'DA-2'	'PD-2'	'Py-2'	0.2544	0.5705	0.153	0.0221	1	FALSE	1.55417	1.01507	3.31885
'DA-2'	'PD-2'	'Py-3'	0.2931	0.6376	0.0693	0	1	FALSE	1.27252	0.668421	3.19924
'DA-2'	'PD-2'	'Py-4'	0.0555	0.1125	0.2689	0.5631	3	FALSE	2.31024	1.73458	4.3236
'DA-2'	'PD-2'	'Py-5'	0.3207	0.6685	0.0108	0	1	FALSE	0.679417	0.384437	2.76426
'DA-2'	'PD-2'	'TT-2'	0.1007	0.8423	0.057	0	1	FALSE	-1.6486	-1.42788	-2.61008
'DA-2'	'PD-2'	'TT-3'	0.5573	0.4427	0	0	0	FALSE	-0.0752846	-0.0198318	-0.57332
'DA-2'	'PD-2'	'TT-4'	0.8689	0.1311	0	0	0	FALSE	0.411566	0.335949	0.509715
'DA-2'	'PD-2'	'TT-5'	0.3299	0.6251	0.045	0	1	FALSE	0.945357	0.702386	1.6907
'DA-2'	'PD-3'	'PD-4'	0.0819	0.1896	0.7285	0	2	FALSE	2.12952	1.58973	4.0078
'DA-2'	'PD-3'	'PD-5'	0.415	0.3349	0.2501	0	0	FALSE	1.74139	1.57225	2.42923
'DA-2'	'PD-3'	'Py-2'	0.2234	0.4305	0.2018	0.1443	1	FALSE	1.61918	0.989122	3.62317
'DA-2'	'PD-3'	'Py-3'	0.428	0.5699	0.0021	0	1	FALSE	0.413195	0.248075	0.730158
'DA-2'	'PD-3'	'Py-4'	0.0388	0.0877	0.2384	0.6351	3	FALSE	2.37506	1.73076	4.62686
'DA-2'	'PD-3'	'Py-5'	0.188	0.3368	0.4752	0	2	FALSE	1.90779	1.29449	4.23084
'DA-2'	'PD-3'	'TT-2'	0.905	0.0949	0.0001	0	0	FALSE	0.0126243	-0.629499	2.10298
'DA-2'	'PD-3'	'TT-3'	0.3369	0.652	0.0111	0	1	FALSE	0.873817	0.308493	2.67301
'DA-2'	'PD-3'	'TT-4'	0.8481	0.1207	0.0248	0.0064	0	FALSE	1.03185	0.461681	2.81162
'DA-2'	'PD-3'	'TT-5'	0.0936	0.4586	0.4478	0	1	FALSE	1.75344	1.56483	2.46373
'DA-2'	'PD-4'	'PD-5'	0.7409	0.2138	0.0453	0	0	FALSE	1.10266	0.546484	2.88871
'DA-2'	'PD-4'	'Py-2'	0.2116	0.4301	0.2034	0.1549	1	FALSE	1.24651	0.639017	3.15581
'DA-2'	'PD-4'	'Py-3'	0.3363	0.5498	0.1067	0.0072	1	FALSE	0.830355	0.163055	2.83434
'DA-2'	'PD-4'	'Py-4'	0.0149	0.0293	0.1914	0.7644	3	FALSE	2.22006	1.5714	4.37537
'DA-2'	'PD-4'	'Py-5'	0.3233	0.4289	0.2478	0	1	FALSE	1.5514	0.948062	3.80056
'DA-2'	'PD-4'	'TT-2'	0.9852	0.0146	0.0002	0	0	TRUE	-0.204087	-0.306504	2.335
'DA-2'	'PD-4'	'TT-3'	0.1548	0.2219	0.2627	0.3606	3	FALSE	1.59525	0.915312	3.80342
'DA-2'	'PD-4'	'TT-4'	0.0849	0.2052	0.6614	0.0485	2	FALSE	1.66498	1.08254	3.53393
'DA-2'	'PD-4'	'TT-5'	0.1621	0.2309	0.607	0	2	FALSE	1.74373	1.57411	2.49134
'DA-2'	'PD-5'	'Py-2'	0.4865	0.5135	0	0	1	FALSE	0.176976	-0.100871	0.295413
'DA-2'	'PD-5'	'Py-3'	0.3491	0.6424	0.0085	0	1	FALSE	0.753589	0.566721	1.21041
'DA-2'	'PD-5'	'Py-4'	0.122	0.3235	0.2914	0.2631	1	FALSE	2.0075	1.33221	4.22371
'DA-2'	'PD-5'	'Py-5'	0.323	0.6763	0.0007	0	1	FALSE	0.562431	-0.00552986	2.39994
'DA-2'	'PD-5'	'TT-2'	0.2946	0.7037	0.0017	0	1	FALSE	-0.836914	-0.56507	-1.76795
'DA-2'	'PD-5'	'TT-3'	0.3183	0.6108	0.0675	0.0034	1	FALSE	1.23869	1.09254	1.76989
'DA-2'	'PD-5'	'TT-4'	0.7248	0.1785	0.0843	0.0124	0	FALSE	1.34407	0.764934	3.25801
'DA-2'	'PD-5'	'TT-5'	0.2059	0.7691	0.025	0	1	FALSE	1.04586	0.906459	1.46504
'DA-2'	'Py-2'	'Py-3'	0.2199	0.2585	0.3337	0.1879	2	FALSE	1.51896	0.894506	3.75545
'DA-2'	'Py-2'	'Py-4'	0.1277	0.255	0.3988	0.2185	2	FALSE	2.48983	1.8255	Inf
'DA-2'	'Py-2'	'Py-5'	0.7245	0.2755	0	0	0	FALSE	0.831051	0.436336	4.40735
'DA-2'	'Py-2'	'TT-2'	0.2436	0.4716	0.2148	0.07	1	FALSE	-2.23215	-2.06914	-2.80178
'DA-2'	'Py-2'	'TT-3'	0.192	0.2933	0.2739	0.2408	1	FALSE	-0.965591	-1.51887	0.606694
'DA-2'	'Py-2'	'TT-4'	0.0685	0.0963	0.2299	0.6053	3	FALSE	-0.854322	-0.853105	-1.31464
'DA-2'	'Py-2'	'TT-5'	0.3473	0.5401	0.0963	0.0163	1	FALSE	-0.645138	-0.477088	-1.21078
'DA-2'	'Py-3'	'Py-4'	0.1234	0.2967	0.3373	0.2426	2	FALSE	2.09204	1.4048	4.74414
'DA-2'	'Py-3'	'Py-5'	0.7037	0.2962	0.0001	0	0	FALSE	1.65803	0.824992	6.39013
'DA-2'	'Py-3'	'TT-2'	0.2907	0.6032	0.1051	0.001	1	FALSE	-1.88744	-2.51182	-0.165788
'DA-2'	'Py-3'	'TT-3'	0.2598	0.2547	0.2623	0.2232	2	FALSE	-0.266144	-0.915041	1.62399
'DA-2'	'Py-3'	'TT-4'	0.2333	0.2201	0.2368	0.3098	3	FALSE	-0.407811	-1.0754	1.53723
'DA-2'	'Py-3'	'TT-5'	0.4965	0.4836	0.0198	0.0001	0	FALSE	-0.180508	0.118427	-0.910518
'DA-2'	'Py-4'	'Py-5'	0.4885	0.5101	0.0014	0	1	FALSE	-0.29858	-0.316531	-2.41386
'DA-2'	'Py-4'	'TT-2'	0.0098	0.0277	0.181	0.7815	3	FALSE	-3.28376	-3.97743	-1.54852
'DA-2'	'Py-4'	'TT-3'	0.1216	0.2594	0.3539	0.2651	2	FALSE	-1.47824	-1.34413	-2.08975
'DA-2'	'Py-4'	'TT-4'	0.0201	0.0476	0.1712	0.7611	3	FALSE	-1.20533	-1.7859	0.361616
'DA-2'	'Py-4'	'TT-5'	0.1921	0.4134	0.2728	0.1217	1	FALSE	-1.0484	-0.838835	-1.78365
'DA-2'	'Py-5'	'TT-2'	0.0208	0.5777	0.4015	0	1	FALSE	-2.32541	-2.08262	-3.48481
'DA-2'	'Py-5'	'TT-3'	0.6546	0.3454	0	0	0	FALSE	-0.511125	-0.493264	-1.15997
'DA-2'	'Py-5'	'TT-4'	0.5466	0.4534	0	0	0	FALSE	-0.212033	-0.187634	-0.446815
'DA-2'	'Py-5'	'TT-5'	0.7725	0.2271	0.0004	0	0	FALSE	0.0350387	-0.0632323	-0.409004
'DA-2'	'TT-2'	'TT-3'	0	0.0025	0.3185	0.679	3	FALSE	3.73948	3.12619	6.0951
'DA-2'	'TT-2'	'TT-4'	0	0.0004	0.9429	0.0567	2	FALSE	3.64311	3.1097	5.75255
'DA-2'	'TT-2'	'TT-5'	0.0124	0.247	0.7405	0.0001	2	FALSE	2.76972	2.58978	3.63661
'DA-2'	'TT-3'	'TT-4'	0.6488	0.2353	0.0987	0.0172	0	FALSE	1.28944	0.78695	2.90907
'DA-2'	'TT-3'	'TT-5'	0.6793	0.3194	0.0013	0	0	FALSE	2.36216	1.84314	5.58303
'DA-2'	'TT-4'	'TT-5'	0.0774	0.9145	0.008	0.0001	1	FALSE	1.5325	1.35845	3.2424
'DA-3'	'DA-4'	'DA-5'	0.8695	0.1294	0.0011	0	0	FALSE	0.321185	0.192298	Inf
'DA-3'	'DA-4'	'IA-1'	0.6029	0.3307	0.066	0.0004	0	FALSE	1.56736	0.876404	4.76849
'DA-3'	'DA-4'	'IA-2'	0.1957	0.7927	0.0116	0	1	FALSE	1.79921	1.30734	4.3606
'DA-3'	'DA-4'	'IA-3'	0.0073	0.8726	0.1201	0	1	FALSE	2.005	1.45755	4.78554
'DA-3'	'DA-4'	'IA-4'	0.1535	0.8435	0.003	0	1	FALSE	1.43604	0.842443	4.17885
'DA-3'	'DA-4'	'NH4Ac-1E-0'	0.1784	0.3375	0.4841	0	2	FALSE	2.85564	2.50761	Inf
'DA-3'	'DA-4'	'NH4Ac-2E+1'	0.0049	0.0969	0.8877	0.0105	2	FALSE	3.00819	2.74151	5.09025
'DA-3'	'DA-4'	'NH4Ac-5E-0'	0.0312	0.0894	0.8794	0	2	FALSE	3.08756	2.77423	5.72553
'DA-3'	'DA-4'	'NaCl-1E-0'	0.0972	0.5891	0.3137	0	1	FALSE	2.1478	1.4954	5.13627
'DA-3'	'DA-4'	'NaCl-2E+1'	0.1424	0.2594	0.3309	0.2673	2	FALSE	2.4297	1.7393	5.72243
'DA-3'	'DA-4'	'NaCl-2E-1'	0.5652	0.3931	0.0417	0	0	FALSE	1.81651	1.21811	5.0247
'DA-3'	'DA-4'	'NaCl-5E-0'	0.0056	0.8675	0.1269	0	1	FALSE	1.97559	1.43856	4.86806
'DA-3'	'DA-4'	'No'	0.8651	0.1343	0.0006	0	0	FALSE	1.52156	0.961603	4.39842
'DA-3'	'DA-4'	'PD-2'	0.3765	0.6235	0	0	1	FALSE	0.498383	0.343402	3.4236
'DA-3'	'DA-4'	'PD-3'	0.995	0.0049	0.0001	0	0	TRUE	0.183876	0.298776	3.00546
'DA-3'	'DA-4'	'PD-4'	0.1435	0.8089	0.0476	0	1	FALSE	1.68298	1.02698	4.64802
'DA-3'	'DA-4'	'PD-5'	0.0127	0.7893	0.198	0	1	FALSE	2.01373	1.37404	5.05651
'DA-3'	'DA-4'	'Py-2'	0.015	0.9024	0.0826	0	1	FALSE	1.8705	1.28632	4.70756
'DA-3'	'DA-4'	'Py-3'	0.0012	0.6375	0.3612	0.0001	1	FALSE	2.20224	1.58219	5.28238
'DA-3'	'DA-4'	'Py-4'	0.0761	0.5897	0.3342	0	1	FALSE	2.18937	1.56602	Inf
'DA-3'	'DA-4'	'Py-5'	0.5473	0.3882	0.0645	0	0	FALSE	1.85904	1.22015	5.55905
'DA-3'	'DA-4'	'TT-2'	0.9318	0.0682	0	0	0	FALSE	0.589061	0.441949	0.796431
'DA-3'	'DA-4'	'TT-3'	0.5722	0.4275	0.0003	0	0	FALSE	1.058	0.535625	4.13675
'DA-3'	'DA-4'	'TT-4'	0.3616	0.6002	0.0382	0	1	FALSE	1.49988	0.900087	4.53656
'DA-3'	'DA-4'	'TT-5'	0.6405	0.3581	0.0014	0	0	FALSE	0.518559	0.313602	Inf
'DA-3'	'DA-5'	'IA-1'	0.944	0.056	0	0	0	FALSE	0.697503	0.334256	Inf
'DA-3'	'DA-5'	'IA-2'	0.9996	0.0004	0	0	0	TRUE	1.0729	0.496691	5.20839
'DA-3'	'DA-5'	'IA-3'	1	0	0	0	0	TRUE	1.64364	0.90831	Inf
'DA-3'	'DA-5'	'IA-4'	0.7932	0.2068	0	0	0	FALSE	1.34448	0.652096	Inf
'DA-3'	'DA-5'	'NH4Ac-1E-0'	0.1091	0.8766	0.0143	0	1	FALSE	2.08897	1.64741	Inf
'DA-3'	'DA-5'	'NH4Ac-2E+1'	0.6006	0.3412	0.0532	0.005	0	FALSE	2.48445	1.97139	6.00269
'DA-3'	'DA-5'	'NH4Ac-5E-0'	0.1812	0.7878	0.031	0	1	FALSE	2.34651	1.83521	Inf
'DA-3'	'DA-5'	'NaCl-1E-0'	0.0126	0.9849	0.0025	0	1	TRUE	2.26508	1.78538	Inf
'DA-3'	'DA-5'	'NaCl-2E+1'	0.6662	0.3129	0.0199	0.001	0	FALSE	2.55398	1.70199	6.88297
'DA-3'	'DA-5'	'NaCl-2E-1'	0.0882	0.9118	0	0	1	FALSE	1.69559	1.0046	Inf
'DA-3'	'DA-5'	'NaCl-5E-0'	0.9984	0.0016	0	0	0	TRUE	1.94999	1.30681	Inf
'DA-3'	'DA-5'	'No'	0.3557	0.6443	0	0	1	FALSE	1.36778	0.691863	Inf
'DA-3'	'DA-5'	'PD-2'	0.3305	0.6695	0	0	1	FALSE	1.10154	0.668011	4.37041
'DA-3'	'DA-5'	'PD-3'	0.3993	0.6007	0	0	1	FALSE	-1.39068	-1.32438	Inf
'DA-3'	'DA-5'	'PD-4'	0.9983	0.0017	0	0	0	TRUE	0.830109	-0.47396	Inf
'DA-3'	'DA-5'	'PD-5'	0.894	0.106	0	0	0	FALSE	1.79589	-0.985243	6.18492
'DA-3'	'DA-5'	'Py-2'	0.996	0.004	0	0	0	TRUE	0.592144	-0.26589	Inf
'DA-3'	'DA-5'	'Py-3'	1	0	0	0	0	TRUE	1.01195	-0.486188	Inf
'DA-3'	'DA-5'	'Py-4'	0.5989	0.4	0.0011	0	0	FALSE	1.55886	0.790896	Inf
'DA-3'	'DA-5'	'Py-5'	0.1407	0.8593	0	0	1	FALSE	1.0973	0.509954	5.19692
'DA-3'	'DA-5'	'TT-2'	0.4428	0.5569	0.0003	0	1	FALSE	-0.998752	-0.773916	Inf
'DA-3'	'DA-5'	'TT-3'	0.9352	0.0648	0	0	0	FALSE	0.0483664	-0.205658	Inf
'DA-3'	'DA-5'	'TT-4'	0.9589	0.0411	0	0	0	TRUE	0.453087	0.20073	Inf
'DA-3'	'DA-5'	'TT-5'	0.7793	0.2207	0	0	0	FALSE	0.184272	-0.169736	Inf
'DA-3'	'IA-1'	'IA-2'	0.0008	0.5945	0.4047	0	1	FALSE	2.18364	1.68229	4.53013
'DA-3'	'IA-1'	'IA-3'	0.0008	0.6996	0.2996	0	1	FALSE	4.49499	3.239	8.23357
'DA-3'	'IA-1'	'IA-4'	0.0009	0.999	0.0001	0	1	TRUE	3.45251	2.0997	7.28161
'DA-3'	'IA-1'	'NH4Ac-1E-0'	0.977	0.023	0	0	0	TRUE	-0.53944	-0.497492	-1.04883
'DA-3'	'IA-1'	'NH4Ac-2E+1'	0.3877	0.4369	0.1711	0.0043	1	FALSE	-0.378693	-1.07247	1.58272
'DA-3'	'IA-1'	'NH4Ac-5E-0'	0.6203	0.3257	0.0536	0.0004	0	FALSE	-0.582444	-0.39955	-1.26294
'DA-3'	'IA-1'	'NaCl-1E-0'	0.6261	0.3731	0.0008	0	0	FALSE	0.502194	-0.00886126	2.06834
'DA-3'	'IA-1'	'NaCl-2E+1'	0.1435	0.2087	0.359	0.2888	2	FALSE	0.818847	0.260717	2.51025
'DA-3'	'IA-1'	'NaCl-2E-1'	0.5416	0.4584	0	0	0	FALSE	0.596818	0.31341	2.46389
'DA-3'	'IA-1'	'NaCl-5E-0'	0.5979	0.3557	0.0464	0	0	FALSE	0.526018	0.129743	1.79468
'DA-3'	'IA-1'	'No'	0.9165	0.0835	0	0	0	FALSE	-0.0221687	0.245003	-1.97629
'DA-3'	'IA-1'	'PD-2'	0.0008	0.0084	0.2696	0.7212	3	FALSE	1.6524	1.17356	3.21342
'DA-3'	'IA-1'	'PD-3'	0.8665	0.1246	0.0088	0.0001	0	FALSE	0.0183496	-0.458691	1.46226
'DA-3'	'IA-1'	'PD-4'	0.5227	0.349	0.1283	0	0	FALSE	0.57729	0.0847118	2.09013
'DA-3'	'IA-1'	'PD-5'	0.0747	0.8999	0.0254	0	1	FALSE	1.19715	0.681379	2.8066
'DA-3'	'IA-1'	'Py-2'	0.8779	0.1183	0.0036	0.0002	0	FALSE	-0.302723	-0.839575	1.41423
'DA-3'	'IA-1'	'Py-3'	0.6039	0.3332	0.0629	0	0	FALSE	0.118117	-0.459668	1.89513
'DA-3'	'IA-1'	'Py-4'	0.8322	0.1676	0.0002	0	0	FALSE	0.198603	-0.263929	2.07324
'DA-3'	'IA-1'	'Py-5'	0.0441	0.9559	0	0	1	TRUE	1.7829	0.988399	Inf
'DA-3'	'IA-1'	'TT-2'	0.0005	0.1593	0.8395	0.0007	2	FALSE	-3.92167	-3.91469	-5.13935
'DA-3'	'IA-1'	'TT-3'	0.0054	0.048	0.9462	0.0004	2	FALSE	-1.96894	-1.95677	-2.28832
'DA-3'	'IA-1'	'TT-4'	0.1643	0.4948	0.3402	0.0007	1	FALSE	-0.806653	-1.25952	0.508813
'DA-3'	'IA-1'	'TT-5'	0.9831	0.0169	0	0	0	TRUE	-1.2159	-1.20513	-3.19965
'DA-3'	'IA-2'	'IA-3'	0	0.6701	0.3299	0	1	FALSE	2.03279	1.62343	3.46382
'DA-3'	'IA-2'	'IA-4'	0.0007	0.9993	0	0	1	TRUE	2.2946	1.67563	5.96976
'DA-3'	'IA-2'	'NH4Ac-1E-0'	0.9169	0.0831	0	0	0	FALSE	-0.119695	-0.124104	-0.585018
'DA-3'	'IA-2'	'NH4Ac-2E+1'	0.4701	0.298	0.2195	0.0124	0	FALSE	0.44496	-0.163732	2.24244
'DA-3'	'IA-2'	'NH4Ac-5E-0'	0.7347	0.2491	0.0162	0	0	FALSE	0.362348	0.282001	0.522878
'DA-3'	'IA-2'	'NaCl-1E-0'	0.6904	0.3096	0	0	0	FALSE	0.506634	0.0586221	1.86442
'DA-3'	'IA-2'	'NaCl-2E+1'	0.2171	0.2642	0.2883	0.2304	2	FALSE	0.714943	0.229151	2.19563
'DA-3'	'IA-2'	'NaCl-2E-1'	0.9231	0.0769	0	0	0	FALSE	0.145884	0.193672	1.4798
'DA-3'	'IA-2'	'NaCl-5E-0'	0.8703	0.1228	0.0069	0	0	FALSE	0.261293	-0.0728072	1.28011
'DA-3'	'IA-2'	'No'	0.859	0.141	0	0	0	FALSE	0.344336	-0.0327256	1.51291
'DA-3'	'IA-2'	'PD-2'	0.3387	0.4666	0.1795	0.0152	1	FALSE	0.400951	0.00535051	1.56542
'DA-3'	'IA-2'	'PD-3'	0.0918	0.8128	0.0954	0	1	FALSE	-0.755703	-1.14053	0.307818
'DA-3'	'IA-2'	'PD-4'	0.455	0.5311	0.0139	0	1	FALSE	-0.302678	-0.740865	0.913776
'DA-3'	'IA-2'	'PD-5'	0.6144	0.3724	0.0132	0	0	FALSE	0.596767	0.196106	1.7774
'DA-3'	'IA-2'	'Py-2'	0.4332	0.4654	0.1014	0	1	FALSE	-0.819577	-0.655656	-1.43358
'DA-3'	'IA-2'	'Py-3'	0.2526	0.5248	0.2226	0	1	FALSE	-0.618639	-1.14336	0.787866
'DA-3'	'IA-2'	'Py-4'	0.9012	0.0988	0	0	0	FALSE	0.0903998	-0.377461	1.63671
'DA-3'	'IA-2'	'Py-5'	0.1392	0.8608	0	0	1	FALSE	1.3583	0.752378	Inf
'DA-3'	'IA-2'	'TT-2'	0	0.0603	0.9397	0	2	FALSE	-3.8274	-3.74603	-5.51268
'DA-3'	'IA-2'	'TT-3'	0.0003	0.0128	0.9869	0	2	TRUE	-1.90869	-2.27801	-0.915916
'DA-3'	'IA-2'	'TT-4'	0.4372	0.4734	0.0894	0	1	FALSE	-0.349255	-0.759229	0.912067
'DA-3'	'IA-2'	'TT-5'	0.9627	0.0373	0	0	0	TRUE	-0.441629	-0.445756	-2.80452
'DA-3'	'IA-3'	'IA-4'	0.6005	0.3993	0.0002	0	0	FALSE	0.697474	0.22575	2.1892
'DA-3'	'IA-3'	'NH4Ac-1E-0'	0.9452	0.0548	0	0	0	FALSE	-0.145452	-0.13381	-0.634077
'DA-3'	'IA-3'	'NH4Ac-2E+1'	0.4512	0.4233	0.1183	0.0072	0	FALSE	0.0320301	-0.674389	2.05105
'DA-3'	'IA-3'	'NH4Ac-5E-0'	0.8367	0.1444	0.0189	0	0	FALSE	0.0268387	0.0683667	-0.395135
'DA-3'	'IA-3'	'NaCl-1E-0'	0.9655	0.0344	0.0001	0	0	TRUE	-0.402309	-0.917711	1.07008
'DA-3'	'IA-3'	'NaCl-2E+1'	0.3454	0.2974	0.2013	0.1559	0	FALSE	0.626581	0.0722789	2.29692
'DA-3'	'IA-3'	'NaCl-2E-1'	0.9965	0.0035	0	0	0	TRUE	-0.273838	-0.705898	1.1
'DA-3'	'IA-3'	'NaCl-5E-0'	0.435	0.5355	0.0295	0	1	FALSE	-0.267585	-0.688501	1.00982
'DA-3'	'IA-3'	'No'	0.9999	0.0001	0	0	0	TRUE	-0.513304	-0.92044	0.697057
'DA-3'	'IA-3'	'PD-2'	0.6981	0.3	0.0019	0	0	FALSE	-0.405907	-0.890547	0.988198
'DA-3'	'IA-3'	'PD-3'	0.0214	0.1319	0.8467	0	2	FALSE	-1.61858	-2.04724	-0.45875
'DA-3'	'IA-3'	'PD-4'	0.2389	0.4402	0.3209	0	1	FALSE	-0.861847	-1.35418	0.490196
'DA-3'	'IA-3'	'PD-5'	0.9083	0.0829	0.0088	0	0	FALSE	0.0898392	-0.40183	1.54771
'DA-3'	'IA-3'	'Py-2'	0.0462	0.6095	0.3443	0	1	FALSE	-1.27208	-1.79739	0.172704
'DA-3'	'IA-3'	'Py-3'	0.2976	0.4666	0.2358	0	1	FALSE	-0.682395	-1.24983	0.851199
'DA-3'	'IA-3'	'Py-4'	0.8941	0.1048	0.0011	0	0	FALSE	-0.411363	-0.952463	1.29097
'DA-3'	'IA-3'	'Py-5'	0.9828	0.0172	0	0	0	TRUE	-0.346838	0.260153	-1.69974
'DA-3'	'IA-3'	'TT-2'	0.0076	0.8673	0.1251	0	1	FALSE	-3.19026	-3.16913	Inf
'DA-3'	'IA-3'	'TT-3'	0.0088	0.0742	0.917	0	2	FALSE	-1.80195	-2.22277	-0.62921
'DA-3'	'IA-3'	'TT-4'	0.6394	0.343	0.0176	0	0	FALSE	0.169162	0.232792	1.61764
'DA-3'	'IA-3'	'TT-5'	0.8446	0.1554	0	0	0	FALSE	0.139758	0.0662564	Inf
'DA-3'	'IA-4'	'NH4Ac-1E-0'	0.7763	0.2221	0.0016	0	0	FALSE	0.148709	-0.0864297	-0.38804
'DA-3'	'IA-4'	'NH4Ac-2E+1'	0.6815	0.2781	0.0347	0.0057	0	FALSE	0.868201	0.152259	2.92458
'DA-3'	'IA-4'	'NH4Ac-5E-0'	0.4975	0.493	0.0095	0	0	FALSE	0.465348	0.267662	0.970078
'DA-3'	'IA-4'	'NaCl-1E-0'	0.5936	0.4064	0	0	0	FALSE	-0.0722835	-0.0764146	-0.649274
'DA-3'	'IA-4'	'NaCl-2E+1'	0.6565	0.3419	0.0016	0	0	FALSE	0.645504	0.11473	2.27227
'DA-3'	'IA-4'	'NaCl-2E-1'	0.9671	0.0329	0	0	0	TRUE	-0.0489302	-0.51456	1.42696
'DA-3'	'IA-4'	'NaCl-5E-0'	0.9882	0.0118	0	0	0	TRUE	-0.13841	-0.548516	1.08356
'DA-3'	'IA-4'	'No'	0.9992	0.0008	0	0	0	TRUE	-0.253148	-0.633899	0.911843
'DA-3'	'IA-4'	'PD-2'	0.6036	0.3964	0	0	0	FALSE	-0.0854078	-0.057755	-0.474279
'DA-3'	'IA-4'	'PD-3'	0.2213	0.7706	0.0081	0	1	FALSE	-1.38403	-1.32139	-1.74025
'DA-3'	'IA-4'	'PD-4'	0.7189	0.2775	0.0036	0	0	FALSE	-0.741787	-1.26629	0.714995
'DA-3'	'IA-4'	'PD-5'	0.8637	0.1363	0	0	0	FALSE	0.243685	-0.25027	1.71479
'DA-3'	'IA-4'	'Py-2'	0.5028	0.4357	0.0615	0	0	FALSE	-1.40573	-1.41097	-1.75493
'DA-3'	'IA-4'	'Py-3'	0.8207	0.178	0.0013	0	0	FALSE	-0.447133	-0.411105	-0.76291
'DA-3'	'IA-4'	'Py-4'	0.5912	0.4071	0.0017	0	0	FALSE	-0.16213	-0.761512	1.61839
'DA-3'	'IA-4'	'Py-5'	0.9718	0.0282	0	0	0	TRUE	-0.183742	-0.590327	1.19458
'DA-3'	'IA-4'	'TT-2'	0.2494	0.7482	0.0024	0	1	FALSE	-1.93899	-1.92237	Inf
'DA-3'	'IA-4'	'TT-3'	0.9283	0.0691	0.0026	0	0	FALSE	-0.430831	-0.395654	-0.694914
'DA-3'	'IA-4'	'TT-4'	0.9539	0.0461	0	0	0	TRUE	0.224706	0.159444	0.42974
'DA-3'	'IA-4'	'TT-5'	0.857	0.143	0	0	0	FALSE	-0.37769	-0.38945	-2.70322
'DA-3'	'NH4Ac-1E-0'	'NH4Ac-2E+1'	0.9784	0.0216	0	0	0	TRUE	0.586055	0.400189	3.46245
'DA-3'	'NH4Ac-1E-0'	'NH4Ac-5E-0'	0.934	0.0658	0.0002	0	0	FALSE	0.229606	0.133326	1.55333
'DA-3'	'NH4Ac-1E-0'	'NaCl-1E-0'	0.8811	0.1186	0.0003	0	0	FALSE	-0.160869	-0.33063	2.75079
'DA-3'	'NH4Ac-1E-0'	'NaCl-2E+1'	0.6625	0.3372	0.0003	0	0	FALSE	0.896118	0.459098	3.77451
'DA-3'	'NH4Ac-1E-0'	'NaCl-2E-1'	0.4733	0.5267	0	0	1	FALSE	-0.288726	-0.339739	-2.71222
'DA-3'	'NH4Ac-1E-0'	'NaCl-5E-0'	0.9276	0.0724	0	0	0	FALSE	-0.262784	-0.298065	-2.49974
'DA-3'	'NH4Ac-1E-0'	'No'	0.8907	0.1093	0	0	0	FALSE	-0.47991	-0.323326	-2.14423
'DA-3'	'NH4Ac-1E-0'	'PD-2'	0.2804	0.6862	0.0304	0.003	1	FALSE	1.50453	0.839028	4.44628
'DA-3'	'NH4Ac-1E-0'	'PD-3'	0.9236	0.0753	0.0011	0	0	FALSE	-0.247742	-0.151535	-1.03132
'DA-3'	'NH4Ac-1E-0'	'PD-4'	0.6641	0.3344	0.0015	0	0	FALSE	-0.690294	-0.501345	-1.36397
'DA-3'	'NH4Ac-1E-0'	'PD-5'	0.9624	0.036	0.0016	0	0	TRUE	-0.00933892	-0.346969	3.23689
'DA-3'	'NH4Ac-1E-0'	'Py-2'	0.9028	0.0897	0.0075	0	0	FALSE	-0.628312	-0.451133	-1.20902
'DA-3'	'NH4Ac-1E-0'	'Py-3'	0.4757	0.5239	0.0004	0	1	FALSE	-0.930447	-0.798078	-1.52005
'DA-3'	'NH4Ac-1E-0'	'Py-4'	0.8311	0.1405	0.0284	0	0	FALSE	-0.908193	-0.68856	-1.59692
'DA-3'	'NH4Ac-1E-0'	'Py-5'	0.3354	0.6627	0.0019	0	1	FALSE	-0.744355	-0.458771	-2.95007
'DA-3'	'NH4Ac-1E-0'	'TT-2'	0.0582	0.8334	0.1084	0	1	FALSE	-2.77007	-2.52156	-4.28238
'DA-3'	'NH4Ac-1E-0'	'TT-3'	0.8426	0.1536	0.0038	0	0	FALSE	-0.619707	-0.425102	-1.24967
'DA-3'	'NH4Ac-1E-0'	'TT-4'	0.8736	0.1264	0	0	0	FALSE	-0.308004	-0.225977	0.541513
'DA-3'	'NH4Ac-1E-0'	'TT-5'	0.3253	0.6689	0.0058	0	1	FALSE	-1.04605	-0.939326	Inf
'DA-3'	'NH4Ac-2E+1'	'NH4Ac-5E-0'	0.8387	0.1467	0.0144	0.0002	0	FALSE	-0.0130958	-0.0864373	0.601218
'DA-3'	'NH4Ac-2E+1'	'NaCl-1E-0'	0.8677	0.1263	0.0048	0.0012	0	FALSE	-0.574888	-1.20613	1.41603
'DA-3'	'NH4Ac-2E+1'	'NaCl-2E+1'	0.5207	0.341	0.1154	0.0229	0	FALSE	0.174725	0.307203	-2.28938
'DA-3'	'NH4Ac-2E+1'	'NaCl-2E-1'	0.9853	0.0147	0	0	0	TRUE	-0.773776	-1.31675	1.04326
'DA-3'	'NH4Ac-2E+1'	'NaCl-5E-0'	0.3923	0.4852	0.1132	0.0093	1	FALSE	-0.429184	-0.951493	1.25107
'DA-3'	'NH4Ac-2E+1'	'No'	0.9889	0.0111	0	0	0	TRUE	-0.947829	-0.518134	-2.43734
'DA-3'	'NH4Ac-2E+1'	'PD-2'	0.0598	0.0927	0.2644	0.5831	3	FALSE	1.27058	0.490072	3.59974
'DA-3'	'NH4Ac-2E+1'	'PD-3'	0.4409	0.4401	0.1118	0.0072	0	FALSE	-0.415949	-1.11172	1.78947
'DA-3'	'NH4Ac-2E+1'	'PD-4'	0.231	0.2765	0.4785	0.014	2	FALSE	-1.06046	-0.559141	-3.26634
'DA-3'	'NH4Ac-2E+1'	'PD-5'	0.416	0.4561	0.1207	0.0072	1	FALSE	-0.625779	-0.415691	-2.9625
'DA-3'	'NH4Ac-2E+1'	'Py-2'	0.758	0.2254	0.0149	0.0017	0	FALSE	-0.30811	0.345916	-2.05308
'DA-3'	'NH4Ac-2E+1'	'Py-3'	0.2207	0.2576	0.5083	0.0134	2	FALSE	-1.15145	-1.83154	0.81519
'DA-3'	'NH4Ac-2E+1'	'Py-4'	0.2062	0.5626	0.2198	0.0114	1	FALSE	-1.27414	-1.96569	0.76914
'DA-3'	'NH4Ac-2E+1'	'Py-5'	0.5524	0.3705	0.0722	0.0049	0	FALSE	-1.73561	-2.35948	0.324197
'DA-3'	'NH4Ac-2E+1'	'TT-2'	0.0705	0.5835	0.3343	0.0117	1	FALSE	-3.28988	-3.20565	-4.49538
'DA-3'	'NH4Ac-2E+1'	'TT-3'	0.0882	0.1502	0.7507	0.0109	2	FALSE	-1.72647	-1.57881	-2.23576
'DA-3'	'NH4Ac-2E+1'	'TT-4'	0.1424	0.182	0.663	0.0126	2	FALSE	-1.44359	-1.41377	-1.56875
'DA-3'	'NH4Ac-2E+1'	'TT-5'	0.2328	0.5546	0.2014	0.0112	1	FALSE	-2.13476	-2.05153	-3.49304
'DA-3'	'NH4Ac-5E-0'	'NaCl-1E-0'	0.2914	0.6974	0.0112	0	1	FALSE	-0.701049	0.399771	-2.64261
'DA-3'	'NH4Ac-5E-0'	'NaCl-2E+1'	0.6325	0.3554	0.012	0.0001	0	FALSE	0.471123	0.341862	-2.55229
'DA-3'	'NH4Ac-5E-0'	'NaCl-2E-1'	0.9301	0.0699	0	0	0	FALSE	-0.679345	-0.402167	-2.32195
'DA-3'	'NH4Ac-5E-0'	'NaCl-5E-0'	0.8149	0.1247	0.0604	0	0	FALSE	-0.453478	-0.302567	1.97586
'DA-3'	'NH4Ac-5E-0'	'No'	0.9952	0.0048	0	0	0	TRUE	-0.814973	-0.442116	-2.16887
'DA-3'	'NH4Ac-5E-0'	'PD-2'	0.1755	0.286	0.2353	0.3032	3	FALSE	1.42419	0.779451	3.82962
'DA-3'	'NH4Ac-5E-0'	'PD-3'	0.6921	0.2414	0.0665	0	0	FALSE	-0.450264	-0.313374	-0.875106
'DA-3'	'NH4Ac-5E-0'	'PD-4'	0.3235	0.5304	0.1461	0	1	FALSE	-1.18652	-1.02086	-1.75792
'DA-3'	'NH4Ac-5E-0'	'PD-5'	0.556	0.3702	0.0738	0	0	FALSE	-0.586575	-0.410081	-1.16551
'DA-3'	'NH4Ac-5E-0'	'Py-2'	0.4234	0.5001	0.0765	0	1	FALSE	-0.704741	-0.408158	-2.70862
'DA-3'	'NH4Ac-5E-0'	'Py-3'	0.1676	0.7153	0.1171	0	1	FALSE	-1.41721	-1.3156	-1.94231
'DA-3'	'NH4Ac-5E-0'	'Py-4'	0.2179	0.4609	0.3212	0	1	FALSE	-1.47083	-1.32647	-2.0172
'DA-3'	'NH4Ac-5E-0'	'Py-5'	0.3236	0.6589	0.0175	0	1	FALSE	-1.37977	-1.98905	0.655534
'DA-3'	'NH4Ac-5E-0'	'TT-2'	0.003	0.7611	0.2359	0	1	FALSE	-3.12258	-3.05666	Inf
'DA-3'	'NH4Ac-5E-0'	'TT-3'	0.3473	0.3503	0.3024	0	1	FALSE	-1.34578	-1.20871	-1.81263
'DA-3'	'NH4Ac-5E-0'	'TT-4'	0.327	0.5557	0.1173	0	1	FALSE	-1.22058	-1.20842	-1.31031
'DA-3'	'NH4Ac-5E-0'	'TT-5'	0.0608	0.8541	0.0851	0	1	FALSE	-1.84298	-1.82135	Inf
'DA-3'	'NaCl-1E-0'	'NaCl-2E+1'	0.5752	0.4246	0.0002	0	0	FALSE	0.145313	0.0906249	0.457062
'DA-3'	'NaCl-1E-0'	'NaCl-2E-1'	0.9796	0.0204	0	0	0	TRUE	-0.129375	-0.579265	1.33233
'DA-3'	'NaCl-1E-0'	'NaCl-5E-0'	0.9552	0.0436	0.0012	0	0	TRUE	-0.400505	-0.794467	0.881155
'DA-3'	'NaCl-1E-0'	'No'	0.9985	0.0015	0	0	0	TRUE	-0.273426	-0.672542	0.986082
'DA-3'	'NaCl-1E-0'	'PD-2'	0.2805	0.6744	0.044	0.0011	1	FALSE	1.08865	0.552716	2.7582
'DA-3'	'NaCl-1E-0'	'PD-3'	0.8814	0.1071	0.0115	0	0	FALSE	-0.607852	-1.10323	0.904783
'DA-3'	'NaCl-1E-0'	'PD-4'	0.9062	0.0875	0.0063	0	0	FALSE	-0.389946	-0.932238	1.2006
'DA-3'	'NaCl-1E-0'	'PD-5'	0.8552	0.1433	0.0015	0	0	FALSE	-0.259151	-0.803682	1.35346
'DA-3'	'NaCl-1E-0'	'Py-2'	0.1905	0.5999	0.2096	0	1	FALSE	-1.79542	-1.69056	-2.18273
'DA-3'	'NaCl-1E-0'	'Py-3'	0.3132	0.6752	0.0116	0	1	FALSE	-1.07828	-0.595528	-2.81305
'DA-3'	'NaCl-1E-0'	'Py-4'	0.4876	0.4922	0.0202	0	1	FALSE	-0.925532	-1.44477	0.592913
'DA-3'	'NaCl-1E-0'	'Py-5'	0.5013	0.4987	0	0	0	FALSE	-0.872031	-1.35309	0.673322
'DA-3'	'NaCl-1E-0'	'TT-2'	0.4156	0.5818	0.0026	0	1	FALSE	-1.91173	-1.84006	-3.14461
'DA-3'	'NaCl-1E-0'	'TT-3'	0.3505	0.5807	0.0688	0	1	FALSE	-1.37557	-1.36994	-1.75012
'DA-3'	'NaCl-1E-0'	'TT-4'	0.8354	0.1641	0.0005	0	0	FALSE	-0.531137	-0.501815	-0.705441
'DA-3'	'NaCl-1E-0'	'TT-5'	0.4307	0.566	0.0033	0	1	FALSE	-0.995565	-0.958814	-3.05456
'DA-3'	'NaCl-2E+1'	'NaCl-2E-1'	0.6593	0.3407	0	0	0	FALSE	-0.92142	-0.509179	-2.61555
'DA-3'	'NaCl-2E+1'	'NaCl-5E-0'	0.565	0.3912	0.035	0.0088	0	FALSE	-0.158909	-0.684513	1.60783
'DA-3'	'NaCl-2E+1'	'No'	0.66	0.34	0	0	0	FALSE	-0.974457	-1.44539	0.347437
'DA-3'	'NaCl-2E+1'	'PD-2'	0.1088	0.1482	0.2713	0.4717	3	FALSE	0.871217	0.316817	2.57909
'DA-3'	'NaCl-2E+1'	'PD-3'	0.1679	0.2693	0.3139	0.2489	2	FALSE	-1.17121	-1.73032	0.428033
'DA-3'	'NaCl-2E+1'	'PD-4'	0.0992	0.224	0.3848	0.292	2	FALSE	-1.15051	-1.72046	0.513898
'DA-3'	'NaCl-2E+1'	'PD-5'	0.6177	0.3765	0.0058	0	0	FALSE	-0.266772	-0.827269	1.40129
'DA-3'	'NaCl-2E+1'	'Py-2'	0.0021	0.1371	0.5232	0.3376	2	FALSE	-1.86163	-2.35813	-0.485257
'DA-3'	'NaCl-2E+1'	'Py-3'	0.0988	0.255	0.3499	0.2963	2	FALSE	-1.03682	-1.57784	0.506283
'DA-3'	'NaCl-2E+1'	'Py-4'	0.4416	0.2862	0.1618	0.1104	0	FALSE	-1.45888	-1.99815	0.079441
'DA-3'	'NaCl-2E+1'	'Py-5'	0.671	0.3264	0.0026	0	0	FALSE	-1.49649	-1.91273	-0.204597
'DA-3'	'NaCl-2E+1'	'TT-2'	0.6656	0.3319	0.0025	0	0	FALSE	-2.37663	-2.38021	-3.84242
'DA-3'	'NaCl-2E+1'	'TT-3'	0.0021	0.0287	0.6279	0.3413	2	FALSE	-1.96213	-2.50434	-0.49344
'DA-3'	'NaCl-2E+1'	'TT-4'	0.2497	0.2731	0.2629	0.2143	1	FALSE	-0.952115	-1.41313	0.405342
'DA-3'	'NaCl-2E+1'	'TT-5'	0.6666	0.3292	0.0042	0	0	FALSE	-1.54204	-1.55722	Inf
'DA-3'	'NaCl-2E-1'	'NaCl-5E-0'	0.9916	0.0084	0	0	0	TRUE	-0.189292	-0.542837	0.840311
'DA-3'	'NaCl-2E-1'	'No'	0.9757	0.0243	0	0	0	TRUE	-0.157212	-0.461226	0.732674
'DA-3'	'NaCl-2E-1'	'PD-2'	0.2795	0.7204	0.0001	0	1	FALSE	1.27773	0.796089	2.68459
'DA-3'	'NaCl-2E-1'	'PD-3'	0.7647	0.2353	0	0	0	FALSE	-0.817347	-0.785255	-1.12542
'DA-3'	'NaCl-2E-1'	'PD-4'	0.7712	0.2288	0	0	0	FALSE	-0.665722	-0.598751	-1.10955
'DA-3'	'NaCl-2E-1'	'PD-5'	0.9984	0.0016	0	0	0	TRUE	0.103429	-0.373751	1.44984
'DA-3'	'NaCl-2E-1'	'Py-2'	0.6461	0.3539	0	0	0	FALSE	-1.29182	-1.28723	-1.57434
'DA-3'	'NaCl-2E-1'	'Py-3'	0.9272	0.0728	0	0	0	FALSE	-0.323764	-0.826619	1.00973
'DA-3'	'NaCl-2E-1'	'Py-4'	0.9906	0.0094	0	0	0	TRUE	-0.541932	-1.01061	0.74369
'DA-3'	'NaCl-2E-1'	'Py-5'	0.4022	0.5978	0	0	1	FALSE	-0.390194	-0.792733	0.819482
'DA-3'	'NaCl-2E-1'	'TT-2'	0.0095	0.9877	0.0028	0	1	TRUE	-1.93322	-1.51989	-4.78045
'DA-3'	'NaCl-2E-1'	'TT-3'	0.0853	0.9147	0	0	1	FALSE	-2.08463	-1.87793	Inf
'DA-3'	'NaCl-2E-1'	'TT-4'	0.4263	0.5737	0	0	1	FALSE	-1.0787	-0.924088	-3.58857
'DA-3'	'NaCl-2E-1'	'TT-5'	0.4305	0.5653	0.0042	0	1	FALSE	-1.16528	-1.17213	Inf
'DA-3'	'NaCl-5E-0'	'No'	1	0	0	0	0	TRUE	0.114482	-0.199535	0.978961
'DA-3'	'NaCl-5E-0'	'PD-2'	0.0248	0.0567	0.2568	0.6617	3	FALSE	1.49283	1.05995	2.8458
'DA-3'	'NaCl-5E-0'	'PD-3'	0.2679	0.6048	0.1273	0	1	FALSE	-0.803744	-1.21113	0.30273
'DA-3'	'NaCl-5E-0'	'PD-4'	0.485	0.4718	0.0432	0	0	FALSE	-0.509954	-0.95207	0.707909
'DA-3'	'NaCl-5E-0'	'PD-5'	0.7004	0.298	0.0016	0	0	FALSE	-0.0966322	-0.556288	1.20447
'DA-3'	'NaCl-5E-0'	'Py-2'	0.0052	0.2638	0.731	0	2	FALSE	-1.62341	-2.00769	-0.608838
'DA-3'	'NaCl-5E-0'	'Py-3'	0.3319	0.4474	0.2207	0	1	FALSE	-0.897294	-1.32237	0.230288
'DA-3'	'NaCl-5E-0'	'Py-4'	0.2699	0.7198	0.0103	0	1	FALSE	-0.917382	-1.35684	0.301401
'DA-3'	'NaCl-5E-0'	'Py-5'	0.9995	0.0005	0	0	0	TRUE	-0.81618	-1.14421	0.197323
'DA-3'	'NaCl-5E-0'	'TT-2'	0.9983	0.0017	0	0	0	TRUE	-1.21315	-1.22252	-2.74869
'DA-3'	'NaCl-5E-0'	'TT-3'	0.0574	0.3393	0.6033	0	2	FALSE	-1.39787	-1.39284	-1.7375
'DA-3'	'NaCl-5E-0'	'TT-4'	0.4308	0.4934	0.0758	0	1	FALSE	-0.452121	-0.842938	0.631449
'DA-3'	'NaCl-5E-0'	'TT-5'	0.9923	0.0077	0	0	0	TRUE	-0.637642	-0.64048	Inf
'DA-3'	'No'	'PD-2'	0.2746	0.7254	0	0	1	FALSE	1.31104	0.897129	2.64871
'DA-3'	'No'	'PD-3'	0.9951	0.0049	0	0	0	TRUE	-0.393341	-0.792868	0.807296
'DA-3'	'No'	'PD-4'	0.9998	0.0002	0	0	0	TRUE	0.0466599	-0.375807	1.30881
'DA-3'	'No'	'PD-5'	0.9997	0.0003	0	0	0	TRUE	0.530272	0.108569	1.76505
'DA-3'	'No'	'Py-2'	0.9085	0.0915	0	0	0	FALSE	-1.07447	-1.46521	0.0884618
'DA-3'	'No'	'Py-3'	0.9167	0.0833	0	0	0	FALSE	-0.562846	-0.95126	0.643695
'DA-3'	'No'	'Py-4'	0.9998	0.0002	0	0	0	TRUE	-0.331063	-0.680736	0.732101
'DA-3'	'No'	'Py-5'	0.9875	0.0125	0	0	0	TRUE	-0.280447	-0.562343	0.634724
'DA-3'	'No'	'TT-2'	0.1801	0.8195	0.0004	0	1	FALSE	-2.39705	-2.39252	Inf
'DA-3'	'No'	'TT-3'	0.2502	0.7498	0	0	1	FALSE	-1.50917	-1.52098	-2.10746
'DA-3'	'No'	'TT-4'	0.804	0.196	0	0	0	FALSE	-0.667831	-0.661502	-0.843502
'DA-3'	'No'	'TT-5'	0.7652	0.2348	0	0	0	FALSE	-0.812697	-0.722066	Inf
'DA-3'	'PD-2'	'PD-3'	0.5963	0.4032	0.0005	0	0	FALSE	0.0723012	-0.415805	1.56715
'DA-3'	'PD-2'	'PD-4'	0.7169	0.2826	0.0005	0	0	FALSE	0.794462	0.26513	2.46493
'DA-3'	'PD-2'	'PD-5'	0.6979	0.3021	0	0	0	FALSE	0.533102	0.317107	2.24815
'DA-3'	'PD-2'	'Py-2'	0.0099	0.0299	0.2621	0.6981	3	FALSE	-2.09192	-2.57852	-0.755604
'DA-3'	'PD-2'	'Py-3'	0.0004	0.0036	0.2743	0.7217	3	FALSE	-1.85406	-2.37884	-0.469302
'DA-3'	'PD-2'	'Py-4'	0.1897	0.2931	0.2759	0.2413	1	FALSE	-1.70686	-2.25018	-0.190241
'DA-3'	'PD-2'	'Py-5'	0.2329	0.46	0.1888	0.1183	1	FALSE	-2.3319	-1.80318	-3.48945
'DA-3'	'PD-2'	'TT-2'	0.0001	0.0007	0.2809	0.7183	3	FALSE	-4.75954	-4.76188	-6.0826
'DA-3'	'PD-2'	'TT-3'	0	0	0.2847	0.7153	3	FALSE	-3.47418	-3.47791	-4.10749
'DA-3'	'PD-2'	'TT-4'	0	0.0004	0.2786	0.721	3	FALSE	-2.34724	-2.80845	-1.14118
'DA-3'	'PD-2'	'TT-5'	0.1921	0.3703	0.2199	0.2177	1	FALSE	-2.52033	-2.50901	Inf
'DA-3'	'PD-3'	'PD-4'	0.0178	0.3244	0.6578	0	2	FALSE	1.89535	1.38788	3.50824
'DA-3'	'PD-3'	'PD-5'	0.066	0.6405	0.2935	0	1	FALSE	1.68873	1.19728	3.33415
'DA-3'	'PD-3'	'Py-2'	0.2588	0.6838	0.0574	0	1	FALSE	-0.681832	-1.23142	0.896959
'DA-3'	'PD-3'	'Py-3'	0.1097	0.6465	0.2438	0	1	FALSE	-1.36831	-1.35258	-1.72907
'DA-3'	'PD-3'	'Py-4'	0.7571	0.2416	0.0013	0	0	FALSE	-0.296968	-0.865166	1.475
'DA-3'	'PD-3'	'Py-5'	0.9449	0.0551	0	0	0	FALSE	0.241545	0.231184	2.11155
'DA-3'	'PD-3'	'TT-2'	0.9661	0.0339	0	0	0	TRUE	-1.75324	-1.74556	-2.99555
'DA-3'	'PD-3'	'TT-3'	0.2558	0.3756	0.3686	0	1	FALSE	-1.18	-1.64299	0.121091
'DA-3'	'PD-3'	'TT-4'	0.615	0.3326	0.0524	0	0	FALSE	-0.381873	-0.824114	0.923883
'DA-3'	'PD-3'	'TT-5'	0.991	0.0089	0.0001	0	0	TRUE	-0.367172	-0.379476	-2.64079
'DA-3'	'PD-4'	'PD-5'	0.1818	0.6368	0.1814	0	1	FALSE	1.28417	0.753786	3.01645
'DA-3'	'PD-4'	'Py-2'	0.2477	0.6429	0.1094	0	1	FALSE	-0.820323	-0.815339	-1.35766
'DA-3'	'PD-4'	'Py-3'	0.4265	0.3609	0.2126	0	0	FALSE	-0.716978	-1.30981	0.959455
'DA-3'	'PD-4'	'Py-4'	0.893	0.1061	0.0009	0	0	FALSE	-0.217794	-0.804951	1.64072
'DA-3'	'PD-4'	'Py-5'	0.939	0.061	0	0	0	FALSE	0.119327	-0.246515	2.10127
'DA-3'	'PD-4'	'TT-2'	0.9917	0.0083	0	0	0	TRUE	-1.73578	-1.70466	-2.7934
'DA-3'	'PD-4'	'TT-3'	0.5023	0.4616	0.0361	0	0	FALSE	-0.224388	-0.852806	1.68268
'DA-3'	'PD-4'	'TT-4'	0.4682	0.4699	0.0619	0	1	FALSE	0.485427	0.0237525	2.07332
'DA-3'	'PD-4'	'TT-5'	0.9584	0.0414	0.0002	0	0	TRUE	-0.142704	-0.12799	-1.57299
'DA-3'	'PD-5'	'Py-2'	0.0636	0.2616	0.6748	0	2	FALSE	-2.07137	-2.06746	-2.48599
'DA-3'	'PD-5'	'Py-3'	0.3974	0.4888	0.1138	0	1	FALSE	-0.975257	-0.9211	-1.34849
'DA-3'	'PD-5'	'Py-4'	0.3635	0.6165	0.02	0	1	FALSE	-0.61187	-1.23722	1.22953
'DA-3'	'PD-5'	'Py-5'	0.7906	0.2094	0	0	0	FALSE	-1.05116	-1.49784	0.381655
'DA-3'	'PD-5'	'TT-2'	0.2103	0.7589	0.0308	0	1	FALSE	-2.55012	-2.50782	-3.67896
'DA-3'	'PD-5'	'TT-3'	0.5181	0.3777	0.1042	0	0	FALSE	-0.762467	-0.703385	-1.01889
'DA-3'	'PD-5'	'TT-4'	0.6904	0.297	0.0126	0	0	FALSE	-0.016992	-0.504322	1.49505
'DA-3'	'PD-5'	'TT-5'	0.8409	0.1591	0	0	0	FALSE	-1.02209	-1.03626	Inf
'DA-3'	'Py-2'	'Py-3'	0.0173	0.0853	0.8974	0	2	FALSE	2.03847	1.50697	3.90396
'DA-3'	'Py-2'	'Py-4'	0.0703	0.7412	0.1885	0	1	FALSE	2.11881	1.54453	Inf
'DA-3'	'Py-2'	'Py-5'	0.4855	0.5144	0.0001	0	1	FALSE	1.46581	0.951017	4.72952
'DA-3'	'Py-2'	'TT-2'	0.9025	0.0975	0	0	0	FALSE	-1.69701	-1.71437	Inf
'DA-3'	'Py-2'	'TT-3'	0.7515	0.2197	0.0288	0	0	FALSE	-0.718398	-1.16621	0.530042
'DA-3'	'Py-2'	'TT-4'	0.8445	0.1549	0.0006	0	0	FALSE	0.0329616	-0.407108	1.29223
'DA-3'	'Py-2'	'TT-5'	0.974	0.0258	0.0002	0	0	TRUE	-0.464739	-0.470989	-2.77376
'DA-3'	'Py-3'	'Py-4'	0.2483	0.7441	0.0076	0	1	FALSE	1.20152	0.658457	3.55536
'DA-3'	'Py-3'	'Py-5'	0.0808	0.9192	0	0	1	FALSE	1.7733	1.05171	Inf
'DA-3'	'Py-3'	'TT-2'	0.9989	0.0011	0	0	0	TRUE	-1.87179	-1.8884	Inf
'DA-3'	'Py-3'	'TT-3'	0.3144	0.6493	0.0363	0	1	FALSE	-0.538454	-1.02958	0.96191
'DA-3'	'Py-3'	'TT-4'	0.4908	0.465	0.0442	0	0	FALSE	-0.04003	-0.539422	1.54382
'DA-3'	'Py-3'	'TT-5'	0.9868	0.0132	0	0	0	TRUE	-0.519611	-0.52005	-2.80079
'DA-3'	'Py-4'	'Py-5'	0.9639	0.036	0.0001	0	0	TRUE	0.7072	-0.35166	2.48456
'DA-3'	'Py-4'	'TT-2'	0.0608	0.9256	0.0136	0	1	FALSE	-2.3776	-2.36708	-3.73562
'DA-3'	'Py-4'	'TT-3'	0.7443	0.2362	0.0195	0	0	FALSE	-0.860033	-0.843641	-1.12832
'DA-3'	'Py-4'	'TT-4'	0.9483	0.0516	0.0001	0	0	FALSE	0.0529671	0.042223	0.346681
'DA-3'	'Py-4'	'TT-5'	0.8246	0.1753	0.0001	0	0	FALSE	-0.496984	-0.488923	-2.63179
'DA-3'	'Py-5'	'TT-2'	0.0033	0.9749	0.0218	0	1	TRUE	-2.42503	-1.96967	-5.48718
'DA-3'	'Py-5'	'TT-3'	0.7162	0.2838	0	0	0	FALSE	-0.898695	-0.856278	-2.06725
'DA-3'	'Py-5'	'TT-4'	0.9711	0.0289	0	0	0	TRUE	0.0404879	0.0751588	-0.674337
'DA-3'	'Py-5'	'TT-5'	0.4752	0.5248	0	0	1	FALSE	-0.419324	-0.392217	Inf
'DA-3'	'TT-2'	'TT-3'	0	0.5585	0.4415	0	1	FALSE	3.45153	2.78152	Inf
'DA-3'	'TT-2'	'TT-4'	0	0.0634	0.9366	0	2	FALSE	3.99525	3.44924	7.17114
'DA-3'	'TT-2'	'TT-5'	0.1407	0.8165	0.0428	0	1	FALSE	2.41497	2.20985	4.56097
'DA-3'	'TT-3'	'TT-4'	0.0003	0.1349	0.8648	0	2	FALSE	1.92953	1.57981	3.19887
'DA-3'	'TT-3'	'TT-5'	0.1473	0.8517	0.001	0	1	FALSE	2.29537	1.91654	Inf
'DA-3'	'TT-4'	'TT-5'	0.5843	0.4157	0	0	0	FALSE	0.825616	0.799507	Inf
'DA-4'	'DA-5'	'IA-1'	0.5874	0.4091	0.0035	0	0	FALSE	-0.548668	-0.303082	-1.39396
'DA-4'	'DA-5'	'IA-2'	0.3688	0.6308	0.0004	0	1	FALSE	-0.405123	0.293496	-2.02245
'DA-4'	'DA-5'	'IA-3'	0.853	0.1406	0.0064	0	0	FALSE	-0.0401715	0.249894	1.88287
'DA-4'	'DA-5'	'IA-4'	0.7088	0.2904	0.0008	0	0	FALSE	0.229618	-0.263676	2.07703
'DA-4'	'DA-5'	'NH4Ac-1E-0'	0.9801	0.0198	0.0001	0	0	TRUE	-0.445489	-0.422404	Inf
'DA-4'	'DA-5'	'NH4Ac-2E+1'	0.4822	0.502	0.0158	0	1	FALSE	-0.202551	-0.158612	-1.10007
'DA-4'	'DA-5'	'NH4Ac-5E-0'	0.7543	0.2451	0.0006	0	0	FALSE	-0.419868	-0.188623	-1.17841
'DA-4'	'DA-5'	'NaCl-1E-0'	0.632	0.3623	0.0057	0	0	FALSE	0.438457	0.321394	-2.47937
'DA-4'	'DA-5'	'NaCl-2E+1'	0.7429	0.2442	0.0122	0.0007	0	FALSE	0.445466	-0.322639	2.54393
'DA-4'	'DA-5'	'NaCl-2E-1'	0.8889	0.1111	0	0	0	FALSE	0.200263	-0.258843	2.02547
'DA-4'	'DA-5'	'NaCl-5E-0'	0.9448	0.0537	0.0015	0	0	FALSE	0.295581	-0.265701	2.08648
'DA-4'	'DA-5'	'No'	0.9615	0.0385	0	0	0	TRUE	0.167403	0.226954	1.82139
'DA-4'	'DA-5'	'PD-2'	0.8315	0.1589	0.0096	0	0	FALSE	0.924343	0.7634	1.47302
'DA-4'	'DA-5'	'PD-3'	0.9975	0.0025	0	0	0	TRUE	-1.25338	-1.23531	Inf
'DA-4'	'DA-5'	'PD-4'	0.3646	0.6278	0.0076	0	1	FALSE	-0.531691	-0.349641	-2.4712
'DA-4'	'DA-5'	'PD-5'	0.7442	0.2528	0.003	0	0	FALSE	0.103346	0.277287	2.13422
'DA-4'	'DA-5'	'Py-2'	0.4796	0.3626	0.1578	0	0	FALSE	-0.957168	-0.786844	-1.55337
'DA-4'	'DA-5'	'Py-3'	0.4068	0.5117	0.0815	0	1	FALSE	-0.869102	-0.470355	-2.58897
'DA-4'	'DA-5'	'Py-4'	0.4659	0.5174	0.0167	0	1	FALSE	-0.30933	-0.355071	-2.72835
'DA-4'	'DA-5'	'Py-5'	0.8493	0.1507	0	0	0	FALSE	-0.440548	-0.381996	-0.840955
'DA-4'	'DA-5'	'TT-2'	0.1863	0.6517	0.162	0	1	FALSE	-1.26663	-0.69707	-3.33116
'DA-4'	'DA-5'	'TT-3'	0.5632	0.4361	0.0007	0	0	FALSE	-0.688449	-0.564957	-1.30767
'DA-4'	'DA-5'	'TT-4'	0.4001	0.5821	0.0178	0	1	FALSE	-0.725608	-0.427868	-1.92305
'DA-4'	'DA-5'	'TT-5'	0.8235	0.1601	0.0163	0.0001	0	FALSE	-0.0131019	-0.701245	2.14403
'DA-4'	'IA-1'	'IA-2'	0.495	0.2366	0.1949	0.0735	0	FALSE	1.95178	1.24921	4.93781
'DA-4'	'IA-1'	'IA-3'	0.6055	0.2818	0.1096	0.0031	0	FALSE	4.05735	2.63538	8.07852
'DA-4'	'IA-1'	'IA-4'	0.6039	0.3803	0.0158	0	0	FALSE	3.58383	2.17428	Inf
'DA-4'	'IA-1'	'NH4Ac-1E-0'	0.3919	0.5619	0.0462	0	1	FALSE	-1.82772	-1.82337	Inf
'DA-4'	'IA-1'	'NH4Ac-2E+1'	0.1012	0.1582	0.2936	0.447	3	FALSE	-1.81953	-1.52243	-3.08723
'DA-4'	'IA-1'	'NH4Ac-5E-0'	0.2538	0.2733	0.257	0.2159	1	FALSE	-2.10265	-1.86799	-3.39967
'DA-4'	'IA-1'	'NaCl-1E-0'	0.5134	0.4816	0.005	0	0	FALSE	-0.0782547	-0.736895	1.92202
'DA-4'	'IA-1'	'NaCl-2E+1'	0.3111	0.303	0.2527	0.1332	0	FALSE	-0.0435008	-0.741394	1.99963
'DA-4'	'IA-1'	'NaCl-2E-1'	0.5763	0.4234	0.0003	0	0	FALSE	0.34766	0.208991	1.57633
'DA-4'	'IA-1'	'NaCl-5E-0'	0.4966	0.3952	0.1054	0.0028	0	FALSE	0.117781	-0.537638	2.07767
'DA-4'	'IA-1'	'No'	0.5274	0.4726	0	0	0	FALSE	0.0236249	0.31713	2.49984
'DA-4'	'IA-1'	'PD-2'	0.0006	0.0784	0.5381	0.3829	2	FALSE	2.72137	2.44138	4.29707
'DA-4'	'IA-1'	'PD-3'	0.0522	0.1973	0.3776	0.3729	2	FALSE	1.40183	0.750607	3.48101
'DA-4'	'IA-1'	'PD-4'	0.468	0.3198	0.1572	0.055	0	FALSE	0.461661	-0.214021	2.4837
'DA-4'	'IA-1'	'PD-5'	0.6069	0.3762	0.0169	0	0	FALSE	0.750775	0.0888582	2.81832
'DA-4'	'IA-1'	'Py-2'	0.371	0.3639	0.2073	0.0578	0	FALSE	-0.605864	0.474047	-1.87803
'DA-4'	'IA-1'	'Py-3'	0.3437	0.3137	0.2334	0.1092	0	FALSE	-0.516768	-0.414659	-2.53749
'DA-4'	'IA-1'	'Py-4'	0.4445	0.5309	0.0246	0	1	FALSE	-0.423416	0.371932	2.79409
'DA-4'	'IA-1'	'Py-5'	0.605	0.3947	0.0003	0	0	FALSE	1.49121	0.877912	Inf
'DA-4'	'IA-1'	'TT-2'	0.0004	0.0156	0.3679	0.6161	3	FALSE	-2.94338	-2.76732	-3.82074
'DA-4'	'IA-1'	'TT-3'	0.2147	0.2367	0.2919	0.2567	2	FALSE	-1.45958	-1.22615	-2.39159
'DA-4'	'IA-1'	'TT-4'	0.1789	0.1941	0.264	0.363	3	FALSE	-0.739178	-1.61483	1.74915
'DA-4'	'IA-1'	'TT-5'	0.447	0.3935	0.1457	0.0138	0	FALSE	-0.167108	-0.96725	2.27487
'DA-4'	'IA-2'	'IA-3'	0.1954	0.6656	0.1332	0.0058	1	FALSE	1.827	1.37533	3.42289
'DA-4'	'IA-2'	'IA-4'	0.1889	0.809	0.0021	0	1	FALSE	2.65776	2.02063	Inf
'DA-4'	'IA-2'	'NH4Ac-1E-0'	0.7856	0.2144	0	0	0	FALSE	-1.17612	-1.19235	Inf
'DA-4'	'IA-2'	'NH4Ac-2E+1'	0.7093	0.2374	0.0369	0.0164	0	FALSE	-0.76402	-0.630298	-1.38354
'DA-4'	'IA-2'	'NH4Ac-5E-0'	0.7935	0.2062	0.0003	0	0	FALSE	-0.926006	-0.897138	-1.38799
'DA-4'	'IA-2'	'NaCl-1E-0'	0.4964	0.5036	0	0	1	FALSE	0.15804	-0.336738	1.63102
'DA-4'	'IA-2'	'NaCl-2E+1'	0.3189	0.2903	0.2271	0.1637	0	FALSE	0.0844484	-0.467684	1.67878
'DA-4'	'IA-2'	'NaCl-2E-1'	0.5189	0.4811	0	0	0	FALSE	0.12858	-0.0729885	0.483137
'DA-4'	'IA-2'	'NaCl-5E-0'	0.5199	0.3951	0.0751	0.0099	0	FALSE	0.0849101	-0.409943	1.58245
'DA-4'	'IA-2'	'No'	0.2352	0.7648	0	0	1	FALSE	0.621983	0.191479	1.93227
'DA-4'	'IA-2'	'PD-2'	0.19	0.6327	0.1549	0.0224	1	FALSE	1.70178	1.26701	3.12916
'DA-4'	'IA-2'	'PD-3'	0.1847	0.5401	0.2214	0.0538	1	FALSE	0.85963	0.403881	2.27535
'DA-4'	'IA-2'	'PD-4'	0.3059	0.2959	0.2516	0.1466	0	FALSE	-0.186453	-0.683469	1.29325
'DA-4'	'IA-2'	'PD-5'	0.354	0.6418	0.0042	0	1	FALSE	0.38225	-0.0665055	1.70597
'DA-4'	'IA-2'	'Py-2'	0.3483	0.2383	0.3097	0.1037	0	FALSE	-0.890864	-1.48899	0.889165
'DA-4'	'IA-2'	'Py-3'	0.1173	0.1713	0.5429	0.1685	2	FALSE	-1.02167	-1.61244	0.593898
'DA-4'	'IA-2'	'Py-4'	0.7127	0.287	0.0003	0	0	FALSE	-0.299766	0.283652	-2.0633
'DA-4'	'IA-2'	'Py-5'	0.2482	0.7518	0	0	1	FALSE	1.29847	0.999774	Inf
'DA-4'	'IA-2'	'TT-2'	0	0.0005	0.7926	0.2069	2	FALSE	-2.61725	-3.04527	-1.51405
'DA-4'	'IA-2'	'TT-3'	0.4545	0.2725	0.193	0.08	0	FALSE	-1.16748	-1.65964	0.242162
'DA-4'	'IA-2'	'TT-4'	0.2679	0.2694	0.2667	0.196	1	FALSE	-0.0499256	-0.786759	2.12619
'DA-4'	'IA-2'	'TT-5'	0.2546	0.6872	0.0508	0.0074	1	FALSE	0.839022	0.441203	2.89298
'DA-4'	'IA-3'	'IA-4'	0.0141	0.9414	0.0445	0	1	FALSE	1.26643	0.814566	2.76472
'DA-4'	'IA-3'	'NH4Ac-1E-0'	0.9798	0.0202	0	0	0	TRUE	-0.996091	-1.00165	Inf
'DA-4'	'IA-3'	'NH4Ac-2E+1'	0.4867	0.3367	0.1746	0.002	0	FALSE	-0.97116	-0.816499	-1.68263
'DA-4'	'IA-3'	'NH4Ac-5E-0'	0.9457	0.0513	0.0029	0.0001	0	FALSE	-1.05572	-1.01513	-1.54741
'DA-4'	'IA-3'	'NaCl-1E-0'	0.9615	0.0374	0.0009	0.0002	0	TRUE	-0.545113	-1.04591	0.935278
'DA-4'	'IA-3'	'NaCl-2E+1'	0.3611	0.3329	0.2027	0.1033	0	FALSE	0.201877	-0.352887	1.85108
'DA-4'	'IA-3'	'NaCl-2E-1'	0.9161	0.0839	0	0	0	FALSE	-0.0853516	-0.0580962	-0.432774
'DA-4'	'IA-3'	'NaCl-5E-0'	0.4158	0.4292	0.147	0.008	1	FALSE	-0.238178	-0.7555	1.30291
'DA-4'	'IA-3'	'No'	0.9549	0.0451	0	0	0	TRUE	-0.0298655	-0.433905	1.15841
'DA-4'	'IA-3'	'PD-2'	0.0496	0.9479	0.0025	0	1	FALSE	1.10071	0.637609	2.55511
'DA-4'	'IA-3'	'PD-3'	0.7755	0.2236	0.0009	0	0	FALSE	0.202548	-0.243032	1.59125
'DA-4'	'IA-3'	'PD-4'	0.27	0.4455	0.2783	0.0062	1	FALSE	-0.539832	-1.04807	0.92533
'DA-4'	'IA-3'	'PD-5'	0.8026	0.168	0.0292	0.0002	0	FALSE	0.0811125	-0.407661	1.53868
'DA-4'	'IA-3'	'Py-2'	0.0669	0.3155	0.6105	0.0071	2	FALSE	-1.13758	-1.71246	0.427555
'DA-4'	'IA-3'	'Py-3'	0.1353	0.3314	0.5259	0.0074	2	FALSE	-0.879636	-1.47206	0.694964
'DA-4'	'IA-3'	'Py-4'	0.8755	0.1113	0.0126	0.0006	0	FALSE	-0.595738	-1.17442	1.18808
'DA-4'	'IA-3'	'Py-5'	0.8769	0.1231	0	0	0	FALSE	-0.200875	-0.153682	-0.591431
'DA-4'	'IA-3'	'TT-2'	0.0063	0.4855	0.5006	0.0076	2	FALSE	-1.77432	-2.20077	-0.619903
'DA-4'	'IA-3'	'TT-3'	0.5659	0.3549	0.0769	0.0023	0	FALSE	-0.854951	-1.34738	0.592205
'DA-4'	'IA-3'	'TT-4'	0.2189	0.2067	0.2823	0.2921	3	FALSE	0.674282	-0.0294249	2.90061
'DA-4'	'IA-3'	'TT-5'	0.0256	0.7533	0.2106	0.0105	1	FALSE	1.6262	1.48846	2.44253
'DA-4'	'IA-4'	'NH4Ac-1E-0'	0.9397	0.0601	0.0002	0	0	FALSE	-1.27089	-1.28643	Inf
'DA-4'	'IA-4'	'NH4Ac-2E+1'	0.3382	0.5943	0.0675	0	1	FALSE	-0.703945	-0.556138	-1.42894
'DA-4'	'IA-4'	'NH4Ac-5E-0'	0.4947	0.4708	0.0345	0	0	FALSE	-1.18617	-1.07905	-1.97482
'DA-4'	'IA-4'	'NaCl-1E-0'	0.2523	0.7209	0.0268	0	1	FALSE	-0.784044	-1.32054	0.698377
'DA-4'	'IA-4'	'NaCl-2E+1'	0.4131	0.5613	0.0256	0	1	FALSE	-0.348157	-0.890868	1.15647
'DA-4'	'IA-4'	'NaCl-2E-1'	0.9893	0.0107	0	0	0	TRUE	-0.429401	-0.31462	-0.844376
'DA-4'	'IA-4'	'NaCl-5E-0'	0.3955	0.4695	0.135	0	1	FALSE	-0.677959	-1.18462	0.754582
'DA-4'	'IA-4'	'No'	0.9999	0.0001	0	0	0	TRUE	-0.338667	-0.712824	0.738201
'DA-4'	'IA-4'	'PD-2'	0.5936	0.4053	0.0011	0	0	FALSE	0.852252	0.756645	1.08713
'DA-4'	'IA-4'	'PD-3'	0.9956	0.0044	0	0	0	TRUE	-0.131861	-0.669637	1.42755
'DA-4'	'IA-4'	'PD-4'	0.1457	0.8147	0.0396	0	1	FALSE	-0.988728	-1.53307	0.47621
'DA-4'	'IA-4'	'PD-5'	0.4848	0.4942	0.021	0	1	FALSE	-0.333999	-0.815214	1.03793
'DA-4'	'IA-4'	'Py-2'	0.0134	0.4399	0.5467	0	2	FALSE	-1.84018	-1.83416	-2.28075
'DA-4'	'IA-4'	'Py-3'	0.1194	0.6058	0.2748	0	1	FALSE	-1.21333	-1.16972	-1.58644
'DA-4'	'IA-4'	'Py-4'	0.2423	0.6625	0.0952	0	1	FALSE	-0.915462	-1.54681	0.822293
'DA-4'	'IA-4'	'Py-5'	0.9801	0.0199	0	0	0	TRUE	-0.606736	-0.593423	-1.04098
'DA-4'	'IA-4'	'TT-2'	0.2575	0.6596	0.0829	0	1	FALSE	-1.09201	-1.67292	0.579123
'DA-4'	'IA-4'	'TT-3'	0.502	0.4805	0.0174	0.0001	0	FALSE	-0.0527892	-0.0467505	-0.444463
'DA-4'	'IA-4'	'TT-4'	0.5136	0.3863	0.088	0.0121	0	FALSE	0.160869	-0.537903	2.18697
'DA-4'	'IA-4'	'TT-5'	0.3582	0.466	0.1676	0.0082	1	FALSE	0.539793	-0.0316046	2.28713
'DA-4'	'NH4Ac-1E-0'	'NH4Ac-2E+1'	0.9804	0.0196	0	0	0	TRUE	0.433505	-0.216313	Inf
'DA-4'	'NH4Ac-1E-0'	'NH4Ac-5E-0'	0.8152	0.1848	0	0	0	FALSE	-0.00231797	0.137291	Inf
'DA-4'	'NH4Ac-1E-0'	'NaCl-1E-0'	0.991	0.009	0	0	0	TRUE	0.546966	-0.385098	4.71666
'DA-4'	'NH4Ac-1E-0'	'NaCl-2E+1'	0.7903	0.2097	0	0	0	FALSE	1.32205	0.684973	Inf
'DA-4'	'NH4Ac-1E-0'	'NaCl-2E-1'	0.5582	0.4418	0	0	0	FALSE	0.750399	0.409652	Inf
'DA-4'	'NH4Ac-1E-0'	'NaCl-5E-0'	0.9831	0.0169	0	0	0	TRUE	0.617263	0.394392	Inf
'DA-4'	'NH4Ac-1E-0'	'No'	0.1607	0.8393	0	0	1	FALSE	0.854168	0.415689	Inf
'DA-4'	'NH4Ac-1E-0'	'PD-2'	0.0026	0.0159	0.9792	0.0023	2	TRUE	3.86178	3.60025	6.42234
'DA-4'	'NH4Ac-1E-0'	'PD-3'	0.0199	0.7803	0.1998	0	1	FALSE	2.42402	2.13646	5.05617
'DA-4'	'NH4Ac-1E-0'	'PD-4'	0.763	0.237	0	0	0	FALSE	0.482361	-0.238476	Inf
'DA-4'	'NH4Ac-1E-0'	'PD-5'	0.9957	0.0043	0	0	0	TRUE	0.832574	0.539974	3.84704
'DA-4'	'NH4Ac-1E-0'	'Py-2'	0.9781	0.0219	0	0	0	TRUE	0.35683	-0.17732	Inf
'DA-4'	'NH4Ac-1E-0'	'Py-3'	0.7448	0.2552	0	0	0	FALSE	-0.277048	-0.198928	Inf
'DA-4'	'NH4Ac-1E-0'	'Py-4'	0.9672	0.0316	0.0012	0	0	TRUE	-0.241929	-0.207633	Inf
'DA-4'	'NH4Ac-1E-0'	'Py-5'	0.7424	0.2572	0.0004	0	0	FALSE	0.252248	0.19714	Inf
'DA-4'	'NH4Ac-1E-0'	'TT-2'	0.9544	0.0428	0.0028	0	0	TRUE	-0.503493	-0.343904	Inf
'DA-4'	'NH4Ac-1E-0'	'TT-3'	0.4345	0.5651	0.0004	0	1	FALSE	1.17793	0.85986	Inf
'DA-4'	'NH4Ac-1E-0'	'TT-4'	0.6292	0.3701	0.0007	0	0	FALSE	1.04775	0.628866	Inf
'DA-4'	'NH4Ac-1E-0'	'TT-5'	0.9682	0.0309	0.0007	0.0002	0	TRUE	1.29103	0.930704	Inf
'DA-4'	'NH4Ac-2E+1'	'NH4Ac-5E-0'	0.8783	0.1216	0.0001	0	0	FALSE	-0.0924695	0.0533593	-0.583368
'DA-4'	'NH4Ac-2E+1'	'NaCl-1E-0'	0.5514	0.4472	0.0014	0	0	FALSE	0.285497	0.301681	2.41293
'DA-4'	'NH4Ac-2E+1'	'NaCl-2E+1'	0.736	0.2221	0.0316	0.0103	0	FALSE	0.753211	0.409696	2.89914
'DA-4'	'NH4Ac-2E+1'	'NaCl-2E-1'	0.8593	0.1392	0.0015	0	0	FALSE	0.4179	0.222357	1.22352
'DA-4'	'NH4Ac-2E+1'	'NaCl-5E-0'	0.7496	0.2324	0.0163	0.0017	0	FALSE	0.603413	0.361304	2.72386
'DA-4'	'NH4Ac-2E+1'	'No'	0.9484	0.0516	0	0	0	FALSE	0.538799	-0.289843	2.19247
'DA-4'	'NH4Ac-2E+1'	'PD-2'	0	0	0.182	0.818	3	FALSE	3.78038	3.00328	6.26411
'DA-4'	'NH4Ac-2E+1'	'PD-3'	0.0065	0.0299	0.5264	0.4372	2	FALSE	2.40836	1.70141	4.91882
'DA-4'	'NH4Ac-2E+1'	'PD-4'	0.7627	0.231	0.0059	0.0004	0	FALSE	0.264749	0.338158	2.65367
'DA-4'	'NH4Ac-2E+1'	'PD-5'	0.564	0.4122	0.0238	0	0	FALSE	0.368684	0.351221	2.77902
'DA-4'	'NH4Ac-2E+1'	'Py-2'	0.2628	0.6328	0.1044	0	1	FALSE	0.829583	-0.446266	3.25761
'DA-4'	'NH4Ac-2E+1'	'Py-3'	0.7548	0.2115	0.0337	0	0	FALSE	-0.345506	-0.342334	2.63694
'DA-4'	'NH4Ac-2E+1'	'Py-4'	0.432	0.5435	0.0245	0	1	FALSE	-0.455325	-0.288435	-1.44836
'DA-4'	'NH4Ac-2E+1'	'Py-5'	0.5475	0.4479	0.0046	0	0	FALSE	-0.586456	-0.364024	-1.4994
'DA-4'	'NH4Ac-2E+1'	'TT-2'	0.2756	0.6776	0.0468	0	1	FALSE	-0.870753	-0.474848	-2.96385
'DA-4'	'NH4Ac-2E+1'	'TT-3'	0.4775	0.5183	0.0042	0	1	FALSE	0.223718	0.127722	0.927913
'DA-4'	'NH4Ac-2E+1'	'TT-4'	0.5348	0.449	0.0162	0	0	FALSE	0.0647182	-0.142657	0.962584
'DA-4'	'NH4Ac-2E+1'	'TT-5'	0.687	0.2871	0.0238	0.0021	0	FALSE	0.354867	-0.395454	2.97509
'DA-4'	'NH4Ac-5E-0'	'NaCl-1E-0'	0.8423	0.1577	0	0	0	FALSE	0.23871	0.321781	2.91294
'DA-4'	'NH4Ac-5E-0'	'NaCl-2E+1'	0.7834	0.2126	0.0039	0.0001	0	FALSE	1.12898	0.582605	3.759
'DA-4'	'NH4Ac-5E-0'	'NaCl-2E-1'	0.3836	0.6164	0	0	1	FALSE	0.591705	0.342507	2.02037
'DA-4'	'NH4Ac-5E-0'	'NaCl-5E-0'	0.9881	0.0118	0.0001	0	0	TRUE	0.658493	0.376565	3.20492
'DA-4'	'NH4Ac-5E-0'	'No'	0.6128	0.3872	0	0	0	FALSE	0.751029	0.370473	2.87456
'DA-4'	'NH4Ac-5E-0'	'PD-2'	0.0004	0.0008	0.5873	0.4115	2	FALSE	4.01337	3.29168	7.13526
'DA-4'	'NH4Ac-5E-0'	'PD-3'	0.0078	0.244	0.7309	0.0173	2	FALSE	2.45342	2.26941	3.67887
'DA-4'	'NH4Ac-5E-0'	'PD-4'	0.7317	0.2683	0	0	0	FALSE	0.218064	-0.12383	1.26142
'DA-4'	'NH4Ac-5E-0'	'PD-5'	0.9619	0.0375	0.0006	0	0	TRUE	0.487262	0.29122	1.62939
'DA-4'	'NH4Ac-5E-0'	'Py-2'	0.9557	0.0436	0.0007	0	0	TRUE	0.512325	0.373901	3.21728
'DA-4'	'NH4Ac-5E-0'	'Py-3'	0.6481	0.351	0.0009	0	0	FALSE	-0.531888	-0.358044	-1.18996
'DA-4'	'NH4Ac-5E-0'	'Py-4'	0.854	0.1311	0.0149	0	0	FALSE	-0.572643	-0.448079	-0.759606
'DA-4'	'NH4Ac-5E-0'	'Py-5'	0.5132	0.4857	0.0011	0	0	FALSE	-0.151248	-0.132655	-1.16542
'DA-4'	'NH4Ac-5E-0'	'TT-2'	0.7755	0.2072	0.0173	0	0	FALSE	-0.624083	-0.430105	-1.24055
'DA-4'	'NH4Ac-5E-0'	'TT-3'	0.4481	0.5514	0.0005	0	1	FALSE	0.683782	0.432831	1.78078
'DA-4'	'NH4Ac-5E-0'	'TT-4'	0.5969	0.4013	0.0018	0	0	FALSE	0.3671	0.20824	1.69455
'DA-4'	'NH4Ac-5E-0'	'TT-5'	0.939	0.0576	0.0029	0.0005	0	FALSE	0.726029	-0.46534	3.71334
'DA-4'	'NaCl-1E-0'	'NaCl-2E+1'	0.5509	0.4484	0.0007	0	0	FALSE	-0.136587	-0.0573587	-0.587886
'DA-4'	'NaCl-1E-0'	'NaCl-2E-1'	0.8795	0.1205	0	0	0	FALSE	0.201915	-0.323946	1.7923
'DA-4'	'NaCl-1E-0'	'NaCl-5E-0'	0.8732	0.1231	0.0037	0	0	FALSE	-0.228293	-0.722318	1.30409
'DA-4'	'NaCl-1E-0'	'No'	0.9791	0.0209	0	0	0	TRUE	0.352816	-0.0348107	1.5524
'DA-4'	'NaCl-1E-0'	'PD-2'	0.0007	0.0241	0.9745	0.0007	2	TRUE	2.73807	2.22689	4.44826
'DA-4'	'NaCl-1E-0'	'PD-3'	0.1762	0.5084	0.3154	0	1	FALSE	1.35608	0.841635	3.03076
'DA-4'	'NaCl-1E-0'	'PD-4'	0.748	0.251	0.001	0	0	FALSE	0.0748734	-0.48278	1.74532
'DA-4'	'NaCl-1E-0'	'PD-5'	0.9106	0.0854	0.004	0	0	FALSE	-0.125074	-0.662649	1.48203
'DA-4'	'NaCl-1E-0'	'Py-2'	0.0896	0.8377	0.0727	0	1	FALSE	-1.51812	-2.0829	0.0725562
'DA-4'	'NaCl-1E-0'	'Py-3'	0.1814	0.795	0.0236	0	1	FALSE	-1.13272	-0.961338	-1.71549
'DA-4'	'NaCl-1E-0'	'Py-4'	0.4335	0.5159	0.0506	0	1	FALSE	-0.967103	-1.50861	0.595464
'DA-4'	'NaCl-1E-0'	'Py-5'	0.4996	0.5004	0	0	1	FALSE	-0.583264	-0.527528	-1.10982
'DA-4'	'NaCl-1E-0'	'TT-2'	0.4491	0.5442	0.0067	0	1	FALSE	-0.35299	-0.980336	1.57932
'DA-4'	'NaCl-1E-0'	'TT-3'	0.5321	0.4677	0.0002	0	0	FALSE	-0.285772	-0.204488	-0.772763
'DA-4'	'NaCl-1E-0'	'TT-4'	0.5625	0.4283	0.0091	0.0001	0	FALSE	0.116787	-0.126661	-0.782316
'DA-4'	'NaCl-1E-0'	'TT-5'	0.5585	0.3798	0.0579	0.0038	0	FALSE	0.63368	-0.12049	2.85852
'DA-4'	'NaCl-2E+1'	'NaCl-2E-1'	0.7046	0.2954	0	0	0	FALSE	-0.30823	0.324486	-2.45368
'DA-4'	'NaCl-2E+1'	'NaCl-5E-0'	0.4189	0.425	0.1423	0.0138	1	FALSE	0.295202	-0.331849	2.34232
'DA-4'	'NaCl-2E+1'	'No'	0.7246	0.2754	0	0	0	FALSE	-0.0663152	-0.502025	1.21115
'DA-4'	'NaCl-2E+1'	'PD-2'	0.0024	0.0159	0.2005	0.7812	3	FALSE	2.80254	2.27861	4.59693
'DA-4'	'NaCl-2E+1'	'PD-3'	0.1775	0.3013	0.3243	0.1969	2	FALSE	1.07462	0.497999	2.87171
'DA-4'	'NaCl-2E+1'	'PD-4'	0.2675	0.2756	0.2802	0.1767	2	FALSE	-0.403795	-1.00536	1.32841
'DA-4'	'NaCl-2E+1'	'PD-5'	0.5394	0.4335	0.0271	0	0	FALSE	0.149205	-0.400473	1.84403
'DA-4'	'NaCl-2E+1'	'Py-2'	0.0248	0.1763	0.5811	0.2178	2	FALSE	-1.30242	-1.83563	0.195405
'DA-4'	'NaCl-2E+1'	'Py-3'	0.1529	0.3109	0.3491	0.1871	2	FALSE	-0.809359	-1.35605	0.752772
'DA-4'	'NaCl-2E+1'	'Py-4'	0.5171	0.2866	0.1252	0.0711	0	FALSE	-1.21856	-1.77572	0.370808
'DA-4'	'NaCl-2E+1'	'Py-5'	0.7787	0.221	0.0003	0	0	FALSE	-0.925824	-0.935031	-1.40181
'DA-4'	'NaCl-2E+1'	'TT-2'	0.7726	0.2268	0.0006	0	0	FALSE	-0.535991	-1.0619	1.07609
'DA-4'	'NaCl-2E+1'	'TT-3'	0.4295	0.3142	0.1641	0.0922	0	FALSE	-0.590427	-1.18937	1.1676
'DA-4'	'NaCl-2E+1'	'TT-4'	0.2921	0.2728	0.243	0.1921	0	FALSE	-0.0222915	-0.734954	2.08891
'DA-4'	'NaCl-2E+1'	'TT-5'	0.4242	0.4586	0.1082	0.009	1	FALSE	0.369109	0.255796	0.706534
'DA-4'	'NaCl-2E-1'	'NaCl-5E-0'	0.7714	0.228	0.0006	0	0	FALSE	-0.348371	0.27751	-2.01871
'DA-4'	'NaCl-2E-1'	'No'	0.7753	0.2247	0	0	0	FALSE	0.13774	0.173477	-1.41417
'DA-4'	'NaCl-2E-1'	'PD-2'	0.0191	0.0657	0.9152	0	2	FALSE	2.59586	2.06897	4.41385
'DA-4'	'NaCl-2E-1'	'PD-3'	0.699	0.2993	0.0017	0	0	FALSE	0.815291	0.656624	1.28653
'DA-4'	'NaCl-2E-1'	'PD-4'	0.3563	0.6436	0.0001	0	1	FALSE	-0.532192	-0.362336	-1.13106
'DA-4'	'NaCl-2E-1'	'PD-5'	0.9817	0.0177	0.0006	0	0	TRUE	-0.0937839	0.259927	-1.96681
'DA-4'	'NaCl-2E-1'	'Py-2'	0.2084	0.7837	0.0079	0	1	FALSE	-1.3458	-1.21955	-1.87704
'DA-4'	'NaCl-2E-1'	'Py-3'	0.5563	0.4419	0.0018	0	0	FALSE	-0.70949	-0.380363	-2.568
'DA-4'	'NaCl-2E-1'	'Py-4'	0.821	0.1607	0.0183	0	0	FALSE	-0.914794	-0.719444	-1.56983
'DA-4'	'NaCl-2E-1'	'Py-5'	0.4413	0.5587	0	0	1	FALSE	-0.432717	-0.385712	-0.945834
'DA-4'	'NaCl-2E-1'	'TT-2'	0.7088	0.2796	0.0116	0	0	FALSE	-0.705765	-0.607619	-1.09331
'DA-4'	'NaCl-2E-1'	'TT-3'	0.5621	0.4379	0	0	0	FALSE	-1.32612	-1.28832	Inf
'DA-4'	'NaCl-2E-1'	'TT-4'	0.3959	0.6032	0.0009	0	1	FALSE	-0.762065	-0.72756	-2.43443
'DA-4'	'NaCl-2E-1'	'TT-5'	0.9406	0.0581	0.0013	0	0	FALSE	0.132679	0.33642	2.58847
'DA-4'	'NaCl-5E-0'	'No'	0.5791	0.4209	0	0	0	FALSE	0.568512	0.161606	1.78028
'DA-4'	'NaCl-5E-0'	'PD-2'	0.0015	0.0036	0.0925	0.9024	3	FALSE	2.97004	2.4394	4.75255
'DA-4'	'NaCl-5E-0'	'PD-3'	0.1448	0.4355	0.4171	0.0026	1	FALSE	0.987973	0.45989	2.65641
'DA-4'	'NaCl-5E-0'	'PD-4'	0.4835	0.3579	0.1497	0.0089	0	FALSE	-0.217346	-0.786038	1.44023
'DA-4'	'NaCl-5E-0'	'PD-5'	0.6484	0.3237	0.0263	0.0016	0	FALSE	-0.134766	-0.704009	1.54792
'DA-4'	'NaCl-5E-0'	'Py-2'	0.0465	0.1562	0.7902	0.0071	2	FALSE	-1.51831	-2.04982	-0.00726271
'DA-4'	'NaCl-5E-0'	'Py-3'	0.1162	0.2848	0.5913	0.0077	2	FALSE	-1.12394	-1.67279	0.396706
'DA-4'	'NaCl-5E-0'	'Py-4'	0.2661	0.5861	0.1436	0.0042	1	FALSE	-1.13116	-1.71487	0.499309
'DA-4'	'NaCl-5E-0'	'Py-5'	0.9913	0.0087	0	0	0	TRUE	-0.699625	-0.68221	-1.17877
'DA-4'	'NaCl-5E-0'	'TT-2'	0.8216	0.178	0.0004	0	0	FALSE	0.173385	0.280071	2.18842
'DA-4'	'NaCl-5E-0'	'TT-3'	0.541	0.4032	0.0539	0.0019	0	FALSE	-0.480278	-0.34129	-0.981602
'DA-4'	'NaCl-5E-0'	'TT-4'	0.3962	0.37	0.1843	0.0495	0	FALSE	0.0235919	-0.725198	2.2346
'DA-4'	'NaCl-5E-0'	'TT-5'	0.3033	0.3841	0.3016	0.011	1	FALSE	0.819391	0.145322	3.00564
'DA-4'	'No'	'PD-2'	0.0617	0.3763	0.562	0	2	FALSE	2.33422	1.92796	3.69742
'DA-4'	'No'	'PD-3'	0.6543	0.3456	0.0001	0	0	FALSE	0.944345	0.523419	2.30538
'DA-4'	'No'	'PD-4'	0.6912	0.3088	0	0	0	FALSE	-0.114763	-0.5614	1.19988
'DA-4'	'No'	'PD-5'	0.9997	0.0003	0	0	0	TRUE	0.0381068	-0.367914	1.25435
'DA-4'	'No'	'Py-2'	0.0642	0.9354	0.0004	0	1	FALSE	-1.4234	-1.86514	-0.16256
'DA-4'	'No'	'Py-3'	0.0354	0.9644	0.0002	0	1	TRUE	-1.24352	-1.66129	-0.0445197
'DA-4'	'No'	'Py-4'	0.9691	0.0308	0.0001	0	0	TRUE	-0.998876	-1.38019	0.0920361
'DA-4'	'No'	'Py-5'	0.6323	0.3677	0	0	0	FALSE	-0.617922	-0.548776	-1.44507
'DA-4'	'No'	'TT-2'	0.8171	0.166	0.0169	0	0	FALSE	-1.46455	-1.89062	-0.243643
'DA-4'	'No'	'TT-3'	0.5775	0.4225	0	0	0	FALSE	-1.04561	-1.01522	-1.61992
'DA-4'	'No'	'TT-4'	0.3806	0.6186	0.0008	0	1	FALSE	-0.646149	-0.430594	-1.46754
'DA-4'	'No'	'TT-5'	0.9868	0.0132	0	0	0	TRUE	0.190306	-0.290518	1.59516
'DA-4'	'PD-2'	'PD-3'	0.957	0.0422	0.0008	0	0	TRUE	0.386808	0.215838	0.98489
'DA-4'	'PD-2'	'PD-4'	0.4425	0.5574	0.0001	0	1	FALSE	-0.390139	-0.292671	-2.11094
'DA-4'	'PD-2'	'PD-5'	0.4801	0.513	0.0069	0	1	FALSE	-0.982241	-1.53191	0.655377
'DA-4'	'PD-2'	'Py-2'	0	0	0.0271	0.9729	3	TRUE	-3.46403	-4.01208	-2.08087
'DA-4'	'PD-2'	'Py-3'	0	0	0.0013	0.9987	3	TRUE	-3.55792	-4.09682	-2.19133
'DA-4'	'PD-2'	'Py-4'	0	0.0003	0.6702	0.3295	2	FALSE	-3.39786	-3.96629	-1.915
'DA-4'	'PD-2'	'Py-5'	0.001	0.0029	0.8317	0.1644	2	FALSE	-3.69256	-3.62229	-4.48653
'DA-4'	'PD-2'	'TT-2'	0	0	0.0001	0.9999	3	TRUE	-4.85022	-4.64279	-5.93254
'DA-4'	'PD-2'	'TT-3'	0	0	0.5807	0.4193	2	FALSE	-4.03379	-4.01137	-4.82507
'DA-4'	'PD-2'	'TT-4'	0.0001	0.0062	0.3602	0.6335	3	FALSE	-3.34873	-3.17425	-4.26846
'DA-4'	'PD-2'	'TT-5'	0.0063	0.1481	0.5411	0.3045	2	FALSE	-2.5405	-2.3589	-3.29371
'DA-4'	'PD-3'	'PD-4'	0.8388	0.1612	0	0	0	FALSE	0.396239	-0.15728	2.13188
'DA-4'	'PD-3'	'PD-5'	0.9726	0.0266	0.0008	0	0	TRUE	-0.141124	-0.695505	1.50928
'DA-4'	'PD-3'	'Py-2'	0.0005	0.0041	0.197	0.7984	3	FALSE	-2.36845	-3.0008	-0.651409
'DA-4'	'PD-3'	'Py-3'	0	0	0.0015	0.9985	3	TRUE	-3.38668	-3.35176	-3.97485
'DA-4'	'PD-3'	'Py-4'	0.009	0.0608	0.6959	0.2343	2	FALSE	-2.30247	-1.70587	-3.83068
'DA-4'	'PD-3'	'Py-5'	0.2443	0.6891	0.0666	0	1	FALSE	-1.43362	-1.31696	-1.98689
'DA-4'	'PD-3'	'TT-2'	0.0133	0.195	0.7575	0.0342	2	FALSE	-2.15842	-1.56575	-3.95619
'DA-4'	'PD-3'	'TT-3'	0.0019	0.0098	0.5637	0.4246	2	FALSE	-2.05412	-2.63082	-0.518777
'DA-4'	'PD-3'	'TT-4'	0.0373	0.0884	0.2902	0.5841	3	FALSE	-1.69788	-2.44803	0.374694
'DA-4'	'PD-3'	'TT-5'	0.4935	0.3259	0.1804	0.0002	0	FALSE	-0.701855	-0.543148	-1.24884
'DA-4'	'PD-4'	'PD-5'	0.1761	0.7781	0.0458	0	1	FALSE	0.953429	0.402305	2.70979
'DA-4'	'PD-4'	'Py-2'	0.1958	0.297	0.3962	0.111	2	FALSE	-1.00784	-1.67442	0.85471
'DA-4'	'PD-4'	'Py-3'	0.0559	0.1708	0.6313	0.142	2	FALSE	-1.23623	-1.1382	-1.74496
'DA-4'	'PD-4'	'Py-4'	0.7741	0.1896	0.0249	0.0114	0	FALSE	-0.724184	-1.35575	1.25961
'DA-4'	'PD-4'	'Py-5'	0.6689	0.3309	0.0002	0	0	FALSE	-0.0567253	0.073369	-0.630184
'DA-4'	'PD-4'	'TT-2'	0.8299	0.1633	0.0057	0.0011	0	FALSE	-0.641855	-1.24891	1.29022
'DA-4'	'PD-4'	'TT-3'	0.222	0.234	0.2531	0.2909	3	FALSE	0.400595	-0.307019	2.65634
'DA-4'	'PD-4'	'TT-4'	0.2057	0.2314	0.2788	0.2841	3	FALSE	0.668531	-0.0661756	3.05284
'DA-4'	'PD-4'	'TT-5'	0.2108	0.6382	0.1436	0.0074	1	FALSE	1.02172	0.834568	1.7893
'DA-4'	'PD-5'	'Py-2'	0.0184	0.468	0.5136	0	2	FALSE	-1.92814	-1.89491	-2.4536
'DA-4'	'PD-5'	'Py-3'	0.1633	0.5517	0.285	0	1	FALSE	-1.16377	-1.08788	-1.6036
'DA-4'	'PD-5'	'Py-4'	0.3456	0.5891	0.0653	0	1	FALSE	-0.787518	-1.44219	1.1109
'DA-4'	'PD-5'	'Py-5'	0.7877	0.2118	0.0005	0	0	FALSE	-0.896466	-0.865862	-1.40773
'DA-4'	'PD-5'	'TT-2'	0.214	0.6833	0.1027	0	1	FALSE	-1.12545	-1.74314	0.628945
'DA-4'	'PD-5'	'TT-3'	0.4782	0.4686	0.049	0.0042	0	FALSE	0.193259	-0.44831	2.05915
'DA-4'	'PD-5'	'TT-4'	0.4461	0.3235	0.1502	0.0802	0	FALSE	0.496855	0.313064	1.5252
'DA-4'	'PD-5'	'TT-5'	0.3843	0.4762	0.1297	0.0098	1	FALSE	0.47308	-0.152322	2.363
'DA-4'	'Py-2'	'Py-3'	0.0355	0.2521	0.7119	0.0005	2	FALSE	1.70672	1.12646	3.79586
'DA-4'	'Py-2'	'Py-4'	0.0515	0.8826	0.0659	0	1	FALSE	1.79993	1.14937	Inf
'DA-4'	'Py-2'	'Py-5'	0.2345	0.7583	0.0072	0	1	FALSE	1.47727	1.24946	3.21614
'DA-4'	'Py-2'	'TT-2'	0.8933	0.1066	0.0001	0	0	FALSE	-0.415574	-0.93885	1.18762
'DA-4'	'Py-2'	'TT-3'	0.4938	0.4899	0.0163	0	0	FALSE	0.0940978	-0.47534	1.79816
'DA-4'	'Py-2'	'TT-4'	0.4839	0.3474	0.1227	0.046	0	FALSE	0.403578	0.271509	1.03911
'DA-4'	'Py-2'	'TT-5'	0.2794	0.3548	0.3561	0.0097	2	FALSE	0.887199	0.214532	3.05669
'DA-4'	'Py-3'	'Py-4'	0.1679	0.8115	0.0206	0	1	FALSE	1.21438	0.658148	3.69479
'DA-4'	'Py-3'	'Py-5'	0.0647	0.9335	0.0018	0	1	FALSE	2.1165	1.70964	Inf
'DA-4'	'Py-3'	'TT-2'	0.9907	0.0093	0	0	0	TRUE	-0.258615	-0.775307	1.29927
'DA-4'	'Py-3'	'TT-3'	0.3262	0.3146	0.2291	0.1301	0	FALSE	0.605786	0.0172333	2.40868
'DA-4'	'Py-3'	'TT-4'	0.2881	0.279	0.2318	0.2011	0	FALSE	0.66233	-0.0962609	3.09295
'DA-4'	'Py-3'	'TT-5'	0.1906	0.3522	0.4464	0.0108	2	FALSE	1.16407	1.00461	1.80076
'DA-4'	'Py-4'	'Py-5'	0.7374	0.2025	0.0601	0	0	FALSE	1.03754	0.903787	1.30374
'DA-4'	'Py-4'	'TT-2'	0.3016	0.6716	0.0268	0	1	FALSE	-0.777282	-1.38468	0.990678
'DA-4'	'Py-4'	'TT-3'	0.4726	0.5242	0.0032	0	1	FALSE	0.271341	0.152959	0.578482
'DA-4'	'Py-4'	'TT-4'	0.6102	0.3161	0.0641	0.0096	0	FALSE	0.742462	0.00981779	2.98229
'DA-4'	'Py-4'	'TT-5'	0.1935	0.5625	0.2356	0.0084	1	FALSE	1.17383	0.464593	3.40282
'DA-4'	'Py-5'	'TT-2'	0.7031	0.2224	0.0745	0	0	FALSE	-1.15505	-0.968326	-1.75671
'DA-4'	'Py-5'	'TT-3'	0.5234	0.4766	0	0	0	FALSE	-0.0976586	0.0858777	-0.795519
'DA-4'	'Py-5'	'TT-4'	0.5882	0.4094	0.0024	0	0	FALSE	0.399645	0.226406	1.71672
'DA-4'	'Py-5'	'TT-5'	0.9066	0.0899	0.0027	0.0008	0	FALSE	0.921153	0.708426	2.16512
'DA-4'	'TT-2'	'TT-3'	0	0.0031	0.4304	0.5665	3	FALSE	2.98259	2.3842	5.09636
'DA-4'	'TT-2'	'TT-4'	0.0023	0.0089	0.6305	0.3583	2	FALSE	3.08443	2.40816	5.5047
'DA-4'	'TT-2'	'TT-5'	0.0197	0.0775	0.893	0.0098	2	FALSE	2.48547	1.84197	4.71023
'DA-4'	'TT-3'	'TT-4'	0.3703	0.2899	0.185	0.1548	0	FALSE	1.48765	0.799025	3.69561
'DA-4'	'TT-3'	'TT-5'	0.5626	0.3977	0.035	0.0047	0	FALSE	2.83481	2.30996	Inf
'DA-4'	'TT-4'	'TT-5'	0.3485	0.5139	0.1313	0.0063	1	FALSE	1.80694	1.46113	4.1027
'DA-5'	'IA-1'	'IA-2'	0.3544	0.4922	0.1534	0	1	FALSE	1.80824	1.65604	2.64609
'DA-5'	'IA-1'	'IA-3'	0.0147	0.9824	0.0029	0	1	TRUE	3.54885	2.63732	5.53289
'DA-5'	'IA-1'	'IA-4'	0.2063	0.7937	0	0	1	FALSE	2.80554	1.93016	Inf
'DA-5'	'IA-1'	'NH4Ac-1E-0'	0.0434	0.5294	0.427	0.0002	1	FALSE	-1.9309	-1.67436	-3.34314
'DA-5'	'IA-1'	'NH4Ac-2E+1'	0.1596	0.2473	0.3091	0.284	2	FALSE	-2.16564	-1.94854	-3.42719
'DA-5'	'IA-1'	'NH4Ac-5E-0'	0.1195	0.2473	0.3429	0.2903	2	FALSE	-2.23145	-1.99824	-3.41304
'DA-5'	'IA-1'	'NaCl-1E-0'	0.1646	0.8293	0.0061	0	1	FALSE	-1.06538	-1.03063	-1.57696
'DA-5'	'IA-1'	'NaCl-2E+1'	0.8588	0.1365	0.0045	0.0002	0	FALSE	-1.03763	-0.994914	-1.51331
'DA-5'	'IA-1'	'NaCl-2E-1'	0.7694	0.2306	0	0	0	FALSE	-0.40127	-0.386316	-0.591426
'DA-5'	'IA-1'	'NaCl-5E-0'	0.9924	0.0076	0	0	0	TRUE	-0.726468	-0.730831	-1.22139
'DA-5'	'IA-1'	'No'	0.7536	0.2464	0	0	0	FALSE	-0.692446	-0.673474	-0.902828
'DA-5'	'IA-1'	'PD-2'	0.2542	0.7406	0.0052	0	1	FALSE	1.24836	1.12087	1.52008
'DA-5'	'IA-1'	'PD-3'	0.0597	0.9401	0.0002	0	1	FALSE	2.10654	1.7458	4.85482
'DA-5'	'IA-1'	'PD-4'	0.8288	0.1677	0.0035	0	0	FALSE	0.444684	0.357795	0.51288
'DA-5'	'IA-1'	'PD-5'	0.6177	0.3823	0	0	0	FALSE	0.0987605	0.049368	-0.286581
'DA-5'	'IA-1'	'Py-2'	0.8185	0.1792	0.0023	0	0	FALSE	-0.197364	-0.125897	-0.898902
'DA-5'	'IA-1'	'Py-3'	0.7672	0.2319	0.0009	0	0	FALSE	-0.196333	-0.11217	-0.774493
'DA-5'	'IA-1'	'Py-4'	0.573	0.4195	0.0075	0	0	FALSE	-0.662754	-0.431545	-1.56659
'DA-5'	'IA-1'	'Py-5'	0.9169	0.0831	0	0	0	FALSE	1.3831	0.926632	Inf
'DA-5'	'IA-1'	'TT-2'	0.0215	0.333	0.641	0.0045	2	FALSE	-2.22542	-1.97151	-3.73916
'DA-5'	'IA-1'	'TT-3'	0.5221	0.4013	0.0766	0	0	FALSE	-1.3198	-1.08475	-2.2186
'DA-5'	'IA-1'	'TT-4'	0.4484	0.5467	0.0049	0	1	FALSE	-0.562237	-0.332883	-1.46509
'DA-5'	'IA-1'	'TT-5'	0.9596	0.0396	0.0008	0	0	TRUE	-0.702673	-0.583689	-1.2897
'DA-5'	'IA-2'	'IA-3'	0.0718	0.9116	0.0166	0	1	FALSE	1.46205	0.974271	3.22086
'DA-5'	'IA-2'	'IA-4'	0.1902	0.8098	0	0	1	FALSE	2.02302	1.35659	6.02722
'DA-5'	'IA-2'	'NH4Ac-1E-0'	0.3546	0.4755	0.1699	0	1	FALSE	-1.13576	-0.621379	-3.21037
'DA-5'	'IA-2'	'NH4Ac-2E+1'	0.5521	0.3144	0.1029	0.0306	0	FALSE	-0.966592	-0.521931	-2.87632
'DA-5'	'IA-2'	'NH4Ac-5E-0'	0.257	0.6408	0.1019	0.0003	1	FALSE	-0.91126	-0.488793	-2.94759
'DA-5'	'IA-2'	'NaCl-1E-0'	0.4015	0.5893	0.0092	0	1	FALSE	-0.68554	-1.19106	0.861191
'DA-5'	'IA-2'	'NaCl-2E+1'	0.6887	0.2927	0.0176	0.001	0	FALSE	-0.76614	-1.30275	0.844035
'DA-5'	'IA-2'	'NaCl-2E-1'	0.8342	0.1658	0	0	0	FALSE	-0.476806	-0.890219	0.884639
'DA-5'	'IA-2'	'NaCl-5E-0'	0.977	0.0229	0	0.0001	0	TRUE	-0.615794	-1.04896	0.67023
'DA-5'	'IA-2'	'No'	0.9992	0.0008	0	0	0	TRUE	0.0494573	-0.340842	1.23802
'DA-5'	'IA-2'	'PD-2'	0.9592	0.0408	0	0	0	TRUE	0.372312	0.284036	2.22944
'DA-5'	'IA-2'	'PD-3'	0.9313	0.0687	0	0	0	FALSE	1.70788	0.980201	Inf
'DA-5'	'IA-2'	'PD-4'	0.4896	0.5104	0	0	1	FALSE	-0.059885	-0.562918	1.4812
'DA-5'	'IA-2'	'PD-5'	0.825	0.175	0	0	0	FALSE	-0.126219	-0.576864	1.21596
'DA-5'	'IA-2'	'Py-2'	0.4621	0.5233	0.0146	0	1	FALSE	-0.338819	-0.330608	1.72127
'DA-5'	'IA-2'	'Py-3'	0.366	0.615	0.019	0	1	FALSE	-0.55769	-1.1447	1.06899
'DA-5'	'IA-2'	'Py-4'	0.5697	0.4146	0.0157	0	0	FALSE	-0.395559	0.363565	-2.62733
'DA-5'	'IA-2'	'Py-5'	0.9367	0.0633	0	0	0	FALSE	1.3339	0.66393	Inf
'DA-5'	'IA-2'	'TT-2'	0.0599	0.3022	0.633	0.0049	2	FALSE	-1.75574	-2.27843	-0.122122
'DA-5'	'IA-2'	'TT-3'	0.8602	0.1156	0.0242	0	0	FALSE	-0.884154	-0.498247	-2.70337
'DA-5'	'IA-2'	'TT-4'	0.5279	0.4706	0.0015	0	0	FALSE	0.27056	-0.346371	2.95829
'DA-5'	'IA-2'	'TT-5'	0.6296	0.368	0.0024	0	0	FALSE	0.447001	-0.304203	2.4302
'DA-5'	'IA-3'	'IA-4'	0.2062	0.788	0.0058	0	1	FALSE	0.996642	0.530605	2.49797
'DA-5'	'IA-3'	'NH4Ac-1E-0'	0.6726	0.2388	0.0886	0	0	FALSE	-0.590774	-0.367252	-2.63847
'DA-5'	'IA-3'	'NH4Ac-2E+1'	0.3009	0.2776	0.222	0.1995	0	FALSE	-0.80878	-1.55497	1.50777
'DA-5'	'IA-3'	'NH4Ac-5E-0'	0.3036	0.3846	0.2758	0.036	1	FALSE	-0.676028	-1.35814	1.37312
'DA-5'	'IA-3'	'NaCl-1E-0'	0.095	0.315	0.5581	0.0319	2	FALSE	-1.02374	-1.54555	0.462893
'DA-5'	'IA-3'	'NaCl-2E+1'	0.4713	0.4667	0.0591	0.0029	0	FALSE	-0.28376	-0.8263	1.31842
'DA-5'	'IA-3'	'NaCl-2E-1'	0.9281	0.0671	0.0048	0	0	FALSE	-0.325786	-0.712872	0.869986
'DA-5'	'IA-3'	'NaCl-5E-0'	0.3931	0.4522	0.1541	0.0006	1	FALSE	-0.57393	-1.03116	0.736707
'DA-5'	'IA-3'	'No'	0.9963	0.0037	0	0	0	TRUE	-0.23744	-0.60106	0.83144
'DA-5'	'IA-3'	'PD-2'	0.9939	0.0061	0	0	0	TRUE	0.136195	0.261225	-2.11876
'DA-5'	'IA-3'	'PD-3'	1	0	0	0	0	TRUE	1.41575	0.741946	Inf
'DA-5'	'IA-3'	'PD-4'	0.9655	0.0331	0.0014	0	0	TRUE	-0.0483125	-0.548595	1.45925
'DA-5'	'IA-3'	'PD-5'	0.751	0.2333	0.0147	0.001	0	FALSE	-0.0624054	-0.548181	1.41538
'DA-5'	'IA-3'	'Py-2'	0.7566	0.2029	0.0405	0	0	FALSE	-0.22058	0.121298	-0.731655
'DA-5'	'IA-3'	'Py-3'	0.8765	0.1199	0.0036	0	0	FALSE	-0.050705	-0.592308	1.56148
'DA-5'	'IA-3'	'Py-4'	0.4611	0.3732	0.1277	0.038	0	FALSE	-0.326579	-0.357709	-2.37073
'DA-5'	'IA-3'	'Py-5'	0.8436	0.1562	0.0002	0	0	FALSE	0.199502	-0.251894	2.00846
'DA-5'	'IA-3'	'TT-2'	0.4367	0.3973	0.1617	0.0043	0	FALSE	-0.547868	-0.323317	-2.13239
'DA-5'	'IA-3'	'TT-3'	0.9538	0.0448	0.0014	0	0	TRUE	-0.206673	0.296865	2.30107
'DA-5'	'IA-3'	'TT-4'	0.187	0.694	0.119	0	1	FALSE	1.35972	0.735116	3.9709
'DA-5'	'IA-3'	'TT-5'	0.0152	0.8157	0.1691	0	1	FALSE	1.59913	1.01775	3.95449
'DA-5'	'IA-4'	'NH4Ac-1E-0'	0.3094	0.51	0.1317	0.0489	1	FALSE	-0.59578	-1.26368	1.34045
'DA-5'	'IA-4'	'NH4Ac-2E+1'	0.2566	0.2459	0.2433	0.2542	0	FALSE	-0.271777	-0.183878	-1.58116
'DA-5'	'IA-4'	'NH4Ac-5E-0'	0.1986	0.2195	0.2381	0.3438	3	FALSE	-0.536686	-1.27793	1.61686
'DA-5'	'IA-4'	'NaCl-1E-0'	0.0529	0.0893	0.239	0.6188	3	FALSE	-0.992884	-1.54086	0.48922
'DA-5'	'IA-4'	'NaCl-2E+1'	0.286	0.6437	0.0676	0.0027	1	FALSE	-0.564005	-1.07858	0.906674
'DA-5'	'IA-4'	'NaCl-2E-1'	0.3415	0.5524	0.0999	0.0062	1	FALSE	-0.400046	-0.804218	0.821942
'DA-5'	'IA-4'	'NaCl-5E-0'	0.213	0.6274	0.1587	0.0009	1	FALSE	-0.743923	-1.17536	0.423645
'DA-5'	'IA-4'	'No'	0.3781	0.6212	0.0007	0	1	FALSE	-0.276452	-0.595778	0.650885
'DA-5'	'IA-4'	'PD-2'	0.65	0.35	0	0	0	FALSE	0.157527	-0.0924727	0.780997
'DA-5'	'IA-4'	'PD-3'	0.7935	0.2065	0	0	0	FALSE	1.35113	0.954233	Inf
'DA-5'	'IA-4'	'PD-4'	0.466	0.534	0	0	1	FALSE	-0.22742	0.256458	1.85051
'DA-5'	'IA-4'	'PD-5'	0.3501	0.3201	0.2312	0.0986	0	FALSE	-0.207727	-0.676909	1.17549
'DA-5'	'IA-4'	'Py-2'	0.3101	0.6889	0.001	0	1	FALSE	-0.653398	-0.539422	-1.08582
'DA-5'	'IA-4'	'Py-3'	0.5342	0.4658	0	0	0	FALSE	-0.11461	-0.0991163	-0.349331
'DA-5'	'IA-4'	'Py-4'	0.2471	0.2379	0.2384	0.2766	3	FALSE	-0.376515	-1.10341	1.75058
'DA-5'	'IA-4'	'Py-5'	0.5689	0.3001	0.1061	0.0249	0	FALSE	0.0634306	-0.402772	1.45052
'DA-5'	'IA-4'	'TT-2'	0.5064	0.3088	0.1334	0.0514	0	FALSE	0.404239	-0.34642	2.61851
'DA-5'	'IA-4'	'TT-3'	0.7789	0.2206	0.0005	0	0	FALSE	0.865278	0.688034	1.77666
'DA-5'	'IA-4'	'TT-4'	0.7643	0.2141	0.0152	0.0064	0	FALSE	1.11609	-0.57958	3.54283
'DA-5'	'IA-4'	'TT-5'	0.1181	0.2323	0.4768	0.1728	2	FALSE	0.782513	0.253893	2.41211
'DA-5'	'NH4Ac-1E-0'	'NH4Ac-2E+1'	0.4654	0.4637	0.0704	0.0005	0	FALSE	0.190567	-0.522931	2.56193
'DA-5'	'NH4Ac-1E-0'	'NH4Ac-5E-0'	0.6025	0.3216	0.0744	0.0015	0	FALSE	-0.0279388	0.088754	-1.10329
'DA-5'	'NH4Ac-1E-0'	'NaCl-1E-0'	0.6498	0.233	0.1165	0.0007	0	FALSE	-0.33698	-0.936658	1.59429
'DA-5'	'NH4Ac-1E-0'	'NaCl-2E+1'	0.6739	0.2909	0.0352	0	0	FALSE	0.431099	-0.150229	2.37741
'DA-5'	'NH4Ac-1E-0'	'NaCl-2E-1'	0.5194	0.4558	0.0242	0.0006	0	FALSE	0.104648	-0.416438	1.85832
'DA-5'	'NH4Ac-1E-0'	'NaCl-5E-0'	0.8806	0.1194	0	0	0	FALSE	-0.123807	-0.253114	1.92072
'DA-5'	'NH4Ac-1E-0'	'No'	0.5908	0.4092	0	0	0	FALSE	0.241275	0.185055	1.4878
'DA-5'	'NH4Ac-1E-0'	'PD-2'	0.0051	0.4312	0.5607	0.003	2	FALSE	2.49195	1.78279	5.08583
'DA-5'	'NH4Ac-1E-0'	'PD-3'	0.0035	0.7805	0.216	0	1	FALSE	3.23191	2.81728	6.51799
'DA-5'	'NH4Ac-1E-0'	'PD-4'	0.7895	0.1918	0.0187	0	0	FALSE	0.568563	0.409488	0.809253
'DA-5'	'NH4Ac-1E-0'	'PD-5'	0.5061	0.4514	0.0414	0.0011	0	FALSE	0.283738	-0.381003	2.32847
'DA-5'	'NH4Ac-1E-0'	'Py-2'	0.5238	0.3546	0.1216	0	0	FALSE	0.868509	0.640216	1.74683
'DA-5'	'NH4Ac-1E-0'	'Py-3'	0.9617	0.0365	0.0018	0	0	TRUE	0.146565	0.0781994	-0.381255
'DA-5'	'NH4Ac-1E-0'	'Py-4'	0.5641	0.4065	0.0291	0.0003	0	FALSE	-0.378088	0.197648	-1.3221
'DA-5'	'NH4Ac-1E-0'	'Py-5'	0.6798	0.2593	0.0527	0.0082	0	FALSE	0.247307	-0.32109	-2.38599
'DA-5'	'NH4Ac-1E-0'	'TT-2'	0.7743	0.1898	0.0359	0	0	FALSE	0.317646	0.155647	1.05565
'DA-5'	'NH4Ac-1E-0'	'TT-3'	0.2165	0.6824	0.1011	0	1	FALSE	1.42089	1.16631	2.69325
'DA-5'	'NH4Ac-1E-0'	'TT-4'	0.2675	0.6112	0.1213	0	1	FALSE	1.32787	1.0806	2.35102
'DA-5'	'NH4Ac-1E-0'	'TT-5'	0.2657	0.3785	0.3365	0.0193	1	FALSE	0.858639	0.69356	1.42554
'DA-5'	'NH4Ac-2E+1'	'NH4Ac-5E-0'	0.3776	0.3515	0.1955	0.0754	0	FALSE	0.124848	-0.636092	2.41397
'DA-5'	'NH4Ac-2E+1'	'NaCl-1E-0'	0.3432	0.3313	0.2601	0.0654	0	FALSE	-0.355511	-1.04184	1.63523
'DA-5'	'NH4Ac-2E+1'	'NaCl-2E+1'	0.4476	0.3697	0.1621	0.0206	0	FALSE	0.105195	-0.563666	2.12687
'DA-5'	'NH4Ac-2E+1'	'NaCl-2E-1'	0.5108	0.4366	0.0526	0	0	FALSE	0.0150865	-0.545154	1.71318
'DA-5'	'NH4Ac-2E+1'	'NaCl-5E-0'	0.3345	0.3497	0.2249	0.0909	1	FALSE	0.105281	-0.507391	1.87253
'DA-5'	'NH4Ac-2E+1'	'No'	0.5805	0.4136	0.0059	0	0	FALSE	0.168844	-0.31483	1.55579
'DA-5'	'NH4Ac-2E+1'	'PD-2'	0.1061	0.2294	0.3482	0.3163	2	FALSE	2.65349	1.87806	5.45932
'DA-5'	'NH4Ac-2E+1'	'PD-3'	0.349	0.2736	0.213	0.1644	0	FALSE	3.45919	2.43329	8.4697
'DA-5'	'NH4Ac-2E+1'	'PD-4'	0.5982	0.3658	0.0347	0.0013	0	FALSE	0.593889	0.37226	1.21172
'DA-5'	'NH4Ac-2E+1'	'PD-5'	0.2884	0.2739	0.254	0.1837	0	FALSE	0.0627863	-0.698514	2.32932
'DA-5'	'NH4Ac-2E+1'	'Py-2'	0.1184	0.2261	0.3318	0.3237	2	FALSE	1.5842	0.847924	4.35553
'DA-5'	'NH4Ac-2E+1'	'Py-3'	0.5683	0.4093	0.022	0.0004	0	FALSE	0.321046	-0.376794	2.33782
'DA-5'	'NH4Ac-2E+1'	'Py-4'	0.2545	0.2485	0.2544	0.2426	0	FALSE	-0.348545	-1.2241	2.2878
'DA-5'	'NH4Ac-2E+1'	'Py-5'	0.2451	0.244	0.2509	0.26	3	FALSE	-0.348458	-1.07656	1.85868
'DA-5'	'NH4Ac-2E+1'	'TT-2'	0.4649	0.3602	0.1446	0.0303	0	FALSE	0.193324	-0.621931	2.68002
'DA-5'	'NH4Ac-2E+1'	'TT-3'	0.5931	0.4013	0.0056	0	0	FALSE	0.709616	0.380606	2.14365
'DA-5'	'NH4Ac-2E+1'	'TT-4'	0.5796	0.4114	0.009	0	0	FALSE	0.587775	0.317032	1.78831
'DA-5'	'NH4Ac-2E+1'	'TT-5'	0.3629	0.3411	0.2062	0.0898	0	FALSE	0.165418	-0.611858	2.43769
'DA-5'	'NH4Ac-5E-0'	'NaCl-1E-0'	0.276	0.2609	0.2955	0.1676	2	FALSE	-0.619615	-1.27641	1.34581
'DA-5'	'NH4Ac-5E-0'	'NaCl-2E+1'	0.4836	0.3872	0.1285	0.0007	0	FALSE	0.263648	-0.36357	2.25926
'DA-5'	'NH4Ac-5E-0'	'NaCl-2E-1'	0.5856	0.3432	0.0599	0.0113	0	FALSE	-0.0284259	-0.564902	1.72926
'DA-5'	'NH4Ac-5E-0'	'NaCl-5E-0'	0.6469	0.2958	0.0569	0.0004	0	FALSE	-0.0569563	-0.286472	1.69124
'DA-5'	'NH4Ac-5E-0'	'No'	0.6959	0.2913	0.0128	0	0	FALSE	0.163757	-0.256374	1.52333
'DA-5'	'NH4Ac-5E-0'	'PD-2'	0.1081	0.2239	0.332	0.336	3	FALSE	2.66916	1.88478	5.4745
'DA-5'	'NH4Ac-5E-0'	'PD-3'	0.1823	0.5628	0.2425	0.0124	1	FALSE	3.28693	2.83571	Inf
'DA-5'	'NH4Ac-5E-0'	'PD-4'	0.5133	0.4763	0.0104	0	0	FALSE	0.329886	0.178632	0.816678
'DA-5'	'NH4Ac-5E-0'	'PD-5'	0.4864	0.3307	0.1457	0.0372	0	FALSE	-0.0359529	-0.743053	2.07063
'DA-5'	'NH4Ac-5E-0'	'Py-2'	0.2315	0.4721	0.2663	0.0301	1	FALSE	1.04962	0.54567	3.62792
'DA-5'	'NH4Ac-5E-0'	'Py-3'	0.7164	0.2814	0.0022	0	0	FALSE	-0.0826535	-0.0675268	-0.654543
'DA-5'	'NH4Ac-5E-0'	'Py-4'	0.4575	0.325	0.1452	0.0723	0	FALSE	-0.683181	-0.369888	-1.54872
'DA-5'	'NH4Ac-5E-0'	'Py-5'	0.3316	0.3047	0.2325	0.1312	0	FALSE	-0.130567	-0.83365	2.05622
'DA-5'	'NH4Ac-5E-0'	'TT-2'	0.5187	0.3905	0.0895	0.0013	0	FALSE	0.222677	-0.144147	1.12445
'DA-5'	'NH4Ac-5E-0'	'TT-3'	0.2753	0.7049	0.0198	0	1	FALSE	0.952363	0.658681	2.43975
'DA-5'	'NH4Ac-5E-0'	'TT-4'	0.3585	0.6277	0.0138	0	1	FALSE	0.672839	0.390884	1.81251
'DA-5'	'NH4Ac-5E-0'	'TT-5'	0.4205	0.3337	0.2103	0.0355	0	FALSE	0.319263	-0.387129	2.52389
'DA-5'	'NaCl-1E-0'	'NaCl-2E+1'	0.9215	0.0696	0.0088	0.0001	0	FALSE	-0.143596	-0.0565862	-0.523576
'DA-5'	'NaCl-1E-0'	'NaCl-2E-1'	0.5757	0.3533	0.071	0	0	FALSE	0.44011	0.0464205	1.68778
'DA-5'	'NaCl-1E-0'	'NaCl-5E-0'	0.9218	0.0769	0.0013	0	0	FALSE	-0.0854173	-0.505686	1.17803
'DA-5'	'NaCl-1E-0'	'No'	0.4203	0.5314	0.0483	0	1	FALSE	0.62387	0.280085	1.69054
'DA-5'	'NaCl-1E-0'	'PD-2'	0.0106	0.6467	0.3416	0.0011	1	FALSE	2.25219	1.67307	4.32727
'DA-5'	'NaCl-1E-0'	'PD-3'	0.0086	0.9379	0.0535	0	1	FALSE	3.04791	2.25566	7.34757
'DA-5'	'NaCl-1E-0'	'PD-4'	0.1263	0.7961	0.0776	0	1	FALSE	1.04502	0.501446	2.77651
'DA-5'	'NaCl-1E-0'	'PD-5'	0.5323	0.3634	0.1003	0.004	0	FALSE	0.210037	-0.317369	1.7542
'DA-5'	'NaCl-1E-0'	'Py-2'	0.9086	0.0914	0	0	0	FALSE	-0.12249	0.119669	-0.805215
'DA-5'	'NaCl-1E-0'	'Py-3'	0.879	0.12	0.001	0	0	FALSE	0.174838	-0.359108	1.74927
'DA-5'	'NaCl-1E-0'	'Py-4'	0.5144	0.383	0.0977	0.0049	0	FALSE	-0.219316	-0.880526	1.77915
'DA-5'	'NaCl-1E-0'	'Py-5'	0.4126	0.3512	0.2061	0.0301	0	FALSE	0.295742	-0.236137	1.89753
'DA-5'	'NaCl-1E-0'	'TT-2'	0.0645	0.1394	0.3985	0.3976	2	FALSE	1.35209	0.722704	3.77298
'DA-5'	'NaCl-1E-0'	'TT-3'	0.3335	0.6648	0.0017	0	1	FALSE	0.841135	0.658581	1.79179
'DA-5'	'NaCl-1E-0'	'TT-4'	0.1143	0.8159	0.0698	0	1	FALSE	1.28085	0.683941	3.87097
'DA-5'	'NaCl-1E-0'	'TT-5'	0.1062	0.135	0.3479	0.4109	3	FALSE	1.08524	0.433674	3.16087
'DA-5'	'NaCl-2E+1'	'NaCl-2E-1'	0.9324	0.0543	0.0133	0	0	FALSE	-0.063027	-0.572229	1.6414
'DA-5'	'NaCl-2E+1'	'NaCl-5E-0'	0.4352	0.401	0.1615	0.0023	0	FALSE	0.445087	-0.0960721	2.1464
'DA-5'	'NaCl-2E+1'	'No'	0.9965	0.0035	0	0	0	TRUE	0.211747	-0.162382	1.26733
'DA-5'	'NaCl-2E+1'	'PD-2'	0.0117	0.5774	0.4085	0.0024	1	FALSE	2.32366	1.73281	4.43483
'DA-5'	'NaCl-2E+1'	'PD-3'	0.7444	0.243	0.0115	0.0011	0	FALSE	2.77346	1.93957	Inf
'DA-5'	'NaCl-2E+1'	'PD-4'	0.8669	0.1285	0.0041	0.0005	0	FALSE	0.573362	0.0186847	2.27406
'DA-5'	'NaCl-2E+1'	'PD-5'	0.3349	0.5351	0.1272	0.0028	1	FALSE	0.491325	-0.020265	2.05502
'DA-5'	'NaCl-2E+1'	'Py-2'	0.9124	0.0793	0.0083	0	0	FALSE	0.100209	0.275763	-2.1316
'DA-5'	'NaCl-2E+1'	'Py-3'	0.8631	0.1336	0.0027	0.0006	0	FALSE	0.505209	0.0212168	1.96774
'DA-5'	'NaCl-2E+1'	'Py-4'	0.3559	0.2991	0.2067	0.1383	0	FALSE	-0.46376	-1.10926	1.48821
'DA-5'	'NaCl-2E+1'	'Py-5'	0.7391	0.2524	0.0083	0.0002	0	FALSE	-0.0398093	-0.499295	1.25509
'DA-5'	'NaCl-2E+1'	'TT-2'	0.125	0.2921	0.5799	0.003	2	FALSE	1.1761	0.577002	3.15096
'DA-5'	'NaCl-2E+1'	'TT-3'	0.9938	0.0062	0	0	0	TRUE	0.543488	0.341625	2.94726
'DA-5'	'NaCl-2E+1'	'TT-4'	0.6324	0.3396	0.0268	0.0012	0	FALSE	1.14878	-0.591882	3.55736
'DA-5'	'NaCl-2E+1'	'TT-5'	0.2296	0.4013	0.3655	0.0036	1	FALSE	0.827676	0.294693	2.48884
'DA-5'	'NaCl-2E-1'	'NaCl-5E-0'	0.9985	0.0015	0	0	0	TRUE	-0.44369	-0.781159	0.471956
'DA-5'	'NaCl-2E-1'	'No'	0.9319	0.0681	0	0	0	FALSE	0.170599	-0.0228649	0.72677
'DA-5'	'NaCl-2E-1'	'PD-2'	0.0081	0.9709	0.021	0	1	TRUE	1.87178	1.39517	3.61078
'DA-5'	'NaCl-2E-1'	'PD-3'	0.016	0.984	0	0	1	TRUE	2.26893	1.96457	5.06228
'DA-5'	'NaCl-2E-1'	'PD-4'	0.935	0.065	0	0	0	FALSE	0.199761	0.144905	0.244303
'DA-5'	'NaCl-2E-1'	'PD-5'	0.7715	0.2226	0.0059	0	0	FALSE	0.00313237	-0.413153	1.1888
'DA-5'	'NaCl-2E-1'	'Py-2'	0.9652	0.0348	0	0	0	TRUE	-0.188369	-0.105007	-0.476573
'DA-5'	'NaCl-2E-1'	'Py-3'	0.9078	0.0922	0	0	0	FALSE	0.359874	-0.0612215	1.57094
'DA-5'	'NaCl-2E-1'	'Py-4'	0.5809	0.3945	0.0246	0	0	FALSE	-0.405201	-0.956731	1.23069
'DA-5'	'NaCl-2E-1'	'Py-5'	0.7571	0.2009	0.0312	0.0108	0	FALSE	0.208094	-0.195765	1.3633
'DA-5'	'NaCl-2E-1'	'TT-2'	0.4418	0.266	0.2898	0.0024	0	FALSE	0.761126	0.171801	2.54069
'DA-5'	'NaCl-2E-1'	'TT-3'	0.928	0.072	0	0	0	FALSE	-0.437404	-0.32714	Inf
'DA-5'	'NaCl-2E-1'	'TT-4'	0.8432	0.1568	0	0	0	FALSE	0.163805	0.112959	-0.941829
'DA-5'	'NaCl-2E-1'	'TT-5'	0.6933	0.1989	0.1073	0.0005	0	FALSE	0.346043	0.317946	0.351027
'DA-5'	'NaCl-5E-0'	'No'	0.9992	0.0008	0	0	0	TRUE	0.69669	0.427542	1.49042
'DA-5'	'NaCl-5E-0'	'PD-2'	0.0955	0.4834	0.4199	0.0012	1	FALSE	2.34128	1.83047	4.26107
'DA-5'	'NaCl-5E-0'	'PD-3'	0.9953	0.0047	0	0	0	TRUE	2.53693	1.80826	Inf
'DA-5'	'NaCl-5E-0'	'PD-4'	0.9739	0.0255	0.0006	0	0	TRUE	0.609926	0.149928	2.07159
'DA-5'	'NaCl-5E-0'	'PD-5'	0.4198	0.3922	0.162	0.026	0	FALSE	0.0574685	-0.400848	1.45143
'DA-5'	'NaCl-5E-0'	'Py-2'	0.653	0.3425	0.0045	0	0	FALSE	-0.265563	-0.268507	1.93585
'DA-5'	'NaCl-5E-0'	'Py-3'	0.9202	0.0798	0	0	0	FALSE	0.040741	-0.380072	1.30857
'DA-5'	'NaCl-5E-0'	'Py-4'	0.2472	0.2119	0.2377	0.3032	3	FALSE	-0.526254	-1.13456	1.29733
'DA-5'	'NaCl-5E-0'	'Py-5'	0.8031	0.1593	0.0369	0.0007	0	FALSE	0.036505	-0.367841	1.28245
'DA-5'	'NaCl-5E-0'	'TT-2'	0.006	0.1339	0.8587	0.0014	2	FALSE	1.73559	1.16148	3.87918
'DA-5'	'NaCl-5E-0'	'TT-3'	0.9552	0.0448	0	0	0	TRUE	0.503752	0.361507	1.37936
'DA-5'	'NaCl-5E-0'	'TT-4'	0.8623	0.1201	0.0173	0.0003	0	FALSE	1.04478	0.54352	3.38717
'DA-5'	'NaCl-5E-0'	'TT-5'	0.0433	0.3091	0.6466	0.001	2	FALSE	1.12807	0.614828	2.93228
'DA-5'	'No'	'PD-2'	0.0771	0.9229	0	0	1	FALSE	1.57728	1.16405	3.18154
'DA-5'	'No'	'PD-3'	0.0037	0.9963	0	0	1	TRUE	2.36512	1.72979	Inf
'DA-5'	'No'	'PD-4'	0.9229	0.0771	0	0	0	FALSE	0.584331	0.211228	1.79774
'DA-5'	'No'	'PD-5'	0.7584	0.2414	0.0002	0	0	FALSE	0.102164	-0.239207	1.14624
'DA-5'	'No'	'Py-2'	0.9926	0.0074	0	0	0	TRUE	-0.298834	-0.748567	1.23208
'DA-5'	'No'	'Py-3'	1	0	0	0	0	TRUE	-0.207019	-0.532593	0.813994
'DA-5'	'No'	'Py-4'	0.6007	0.3936	0.0057	0	0	FALSE	-0.522143	-0.952886	0.823428
'DA-5'	'No'	'Py-5'	0.9129	0.0871	0	0	0	FALSE	-0.00996971	-0.291127	0.8234
'DA-5'	'No'	'TT-2'	0.9819	0.0181	0	0	0	TRUE	-0.0305152	-0.221738	-1.69617
'DA-5'	'No'	'TT-3'	0.957	0.043	0	0	0	TRUE	-0.189754	-0.10787	-0.5232
'DA-5'	'No'	'TT-4'	0.9175	0.0825	0	0	0	FALSE	0.246862	0.114329	1.10083
'DA-5'	'No'	'TT-5'	0.8558	0.1403	0.0039	0	0	FALSE	0.370811	0.0213928	1.48698
'DA-5'	'PD-2'	'PD-3'	0.0369	0.9574	0.0057	0	1	TRUE	2.56453	2.19547	5.63356
'DA-5'	'PD-2'	'PD-4'	0.8586	0.1315	0.0099	0	0	FALSE	1.06589	0.926544	1.40107
'DA-5'	'PD-2'	'PD-5'	0.7648	0.2352	0	0	0	FALSE	-0.161245	-0.0767664	-0.555329
'DA-5'	'PD-2'	'Py-2'	0.0545	0.9135	0.032	0	1	FALSE	-1.58252	-1.39578	-2.27582
'DA-5'	'PD-2'	'Py-3'	0.005	0.9614	0.0336	0	1	TRUE	-1.76448	-1.7206	-2.19639
'DA-5'	'PD-2'	'Py-4'	0.4001	0.2778	0.1874	0.1347	0	FALSE	-2.16418	-1.91099	-3.13625
'DA-5'	'PD-2'	'Py-5'	0.0495	0.5248	0.2701	0.1556	1	FALSE	-2.32767	-2.17827	-2.96137
'DA-5'	'PD-2'	'TT-2'	0.0036	0.3093	0.6826	0.0045	2	FALSE	-2.65925	-2.45729	-3.75566
'DA-5'	'PD-2'	'TT-3'	0.2324	0.3221	0.4455	0	2	FALSE	-2.421	-2.20781	-3.51263
'DA-5'	'PD-2'	'TT-4'	0.1917	0.7119	0.0964	0	1	FALSE	-1.69878	-1.49523	-2.35849
'DA-5'	'PD-2'	'TT-5'	0.6893	0.2567	0.051	0.003	0	FALSE	-1.60306	-1.37847	-2.40962
'DA-5'	'PD-3'	'PD-4'	0.9981	0.0019	0	0	0	TRUE	-0.325445	-0.267233	Inf
'DA-5'	'PD-3'	'PD-5'	0.8918	0.1082	0	0	0	FALSE	-1.49785	-1.42953	-4.18106
'DA-5'	'PD-3'	'Py-2'	0.1961	0.7656	0.0383	0	1	FALSE	-2.66466	-2.70957	Inf
'DA-5'	'PD-3'	'Py-3'	0	0.4046	0.5954	0	2	FALSE	-3.77095	-3.24088	-7.65793
'DA-5'	'PD-3'	'Py-4'	0.4634	0.2874	0.1511	0.0981	0	FALSE	-3.24651	-3.26865	Inf
'DA-5'	'PD-3'	'Py-5'	0.0642	0.9358	0	0	1	FALSE	-2.24644	-2.19976	-4.46915
'DA-5'	'PD-3'	'TT-2'	0.9646	0.0352	0.0002	0	0	TRUE	-2.14517	-2.16746	Inf
'DA-5'	'PD-3'	'TT-3'	0.0343	0.9543	0.0114	0	1	TRUE	-2.61905	-2.64832	Inf
'DA-5'	'PD-3'	'TT-4'	0.1073	0.8851	0.0076	0	1	FALSE	-2.22564	-2.25293	Inf
'DA-5'	'PD-3'	'TT-5'	0.988	0.012	0	0	0	TRUE	-1.94213	-1.92489	-4.16106
'DA-5'	'PD-4'	'PD-5'	0.4855	0.5144	0.0001	0	1	FALSE	0.318392	-0.208202	1.9298
'DA-5'	'PD-4'	'Py-2'	0.3797	0.5862	0.0341	0	1	FALSE	-0.582358	-0.387185	-2.87684
'DA-5'	'PD-4'	'Py-3'	0.3456	0.5972	0.0572	0	1	FALSE	-0.898823	-0.859557	-1.27977
'DA-5'	'PD-4'	'Py-4'	0.5481	0.3121	0.1055	0.0343	0	FALSE	-0.946545	-1.68674	1.36647
'DA-5'	'PD-4'	'Py-5'	0.6178	0.3822	0	0	0	FALSE	-0.147867	-0.283276	2.19819
'DA-5'	'PD-4'	'TT-2'	0.8713	0.1203	0.0084	0	0	FALSE	0.0930826	-0.324339	-2.51695
'DA-5'	'PD-4'	'TT-3'	0.4761	0.5198	0.0041	0	1	FALSE	0.557354	-0.237965	3.21475
'DA-5'	'PD-4'	'TT-4'	0.2735	0.7091	0.0174	0	1	FALSE	0.862448	0.454868	3.58856
'DA-5'	'PD-4'	'TT-5'	0.5633	0.4325	0.0042	0	0	FALSE	0.503132	-0.33102	2.64156
'DA-5'	'PD-5'	'Py-2'	0.219	0.7766	0.0044	0	1	FALSE	-0.867629	-0.765534	-1.37308
'DA-5'	'PD-5'	'Py-3'	0.5776	0.4223	0.0001	0	0	FALSE	-0.191323	-0.156603	-0.457507
'DA-5'	'PD-5'	'Py-4'	0.2394	0.2494	0.2462	0.265	3	FALSE	-0.374842	-1.12792	1.86489
'DA-5'	'PD-5'	'Py-5'	0.2947	0.2653	0.2634	0.1766	0	FALSE	-0.352571	-0.841431	1.10566
'DA-5'	'PD-5'	'TT-2'	0.5583	0.309	0.1059	0.0268	0	FALSE	0.244521	-0.436044	2.44041
'DA-5'	'PD-5'	'TT-3'	0.8757	0.1212	0.0025	0.0006	0	FALSE	0.985055	0.508794	3.59836
'DA-5'	'PD-5'	'TT-4'	0.6877	0.2136	0.0769	0.0218	0	FALSE	1.32581	0.716721	3.88501
'DA-5'	'PD-5'	'TT-5'	0.2262	0.3213	0.3592	0.0933	2	FALSE	0.589528	0.0469297	2.26957
'DA-5'	'Py-2'	'Py-3'	0.2506	0.2563	0.4931	0	2	FALSE	1.61866	1.48184	2.17054
'DA-5'	'Py-2'	'Py-4'	0.4082	0.5739	0.0179	0	1	FALSE	1.15209	0.799163	3.26503
'DA-5'	'Py-2'	'Py-5'	0.9201	0.0799	0	0	0	FALSE	0.960654	0.750514	Inf
'DA-5'	'Py-2'	'TT-2'	0.7452	0.245	0.0093	0.0005	0	FALSE	-0.106114	-0.0970456	-0.694696
'DA-5'	'Py-2'	'TT-3'	0.9124	0.086	0.0016	0	0	FALSE	-0.174621	-0.127883	-1.03408
'DA-5'	'Py-2'	'TT-4'	0.7554	0.2423	0.0023	0	0	FALSE	0.172018	0.142387	1.2795
'DA-5'	'Py-2'	'TT-5'	0.8279	0.1518	0.02	0.0003	0	FALSE	-0.0568668	0.0935794	-0.636121
'DA-5'	'Py-3'	'Py-4'	0.4128	0.5804	0.0068	0	1	FALSE	0.654613	0.397525	3.34568
'DA-5'	'Py-3'	'Py-5'	0.9401	0.0599	0	0	0	FALSE	1.68795	0.912341	Inf
'DA-5'	'Py-3'	'TT-2'	0.8735	0.1221	0.0044	0	0	FALSE	0.138911	-0.42921	2.02655
'DA-5'	'Py-3'	'TT-3'	0.7375	0.2625	0	0	0	FALSE	0.425133	0.319542	2.82994
'DA-5'	'Py-3'	'TT-4'	0.4614	0.5327	0.0059	0	1	FALSE	0.518836	0.377762	3.20125
'DA-5'	'Py-3'	'TT-5'	0.7257	0.2703	0.004	0	0	FALSE	0.30807	0.281469	2.25972
'DA-5'	'Py-4'	'Py-5'	0.5664	0.2361	0.1729	0.0246	0	FALSE	1.16876	-0.600043	3.48875
'DA-5'	'Py-4'	'TT-2'	0.464	0.3739	0.1341	0.028	0	FALSE	0.180016	0.382115	3.03512
'DA-5'	'Py-4'	'TT-3'	0.587	0.408	0.005	0	0	FALSE	0.650461	0.383762	1.78275
'DA-5'	'Py-4'	'TT-4'	0.5705	0.3404	0.0755	0.0136	0	FALSE	1.15874	0.607652	4.02203
'DA-5'	'Py-4'	'TT-5'	0.1633	0.2035	0.3008	0.3324	3	FALSE	0.877604	-0.401274	3.26314
'DA-5'	'Py-5'	'TT-2'	0.8393	0.1592	0.0009	0.0006	0	FALSE	-0.328971	-0.207767	-0.753067
'DA-5'	'Py-5'	'TT-3'	0.5781	0.4219	0	0	0	FALSE	0.150242	0.0802552	0.370801
'DA-5'	'Py-5'	'TT-4'	0.2759	0.7239	0.0002	0	1	FALSE	0.684704	0.53644	1.38211
'DA-5'	'Py-5'	'TT-5'	0.2894	0.3629	0.2743	0.0734	1	FALSE	0.493707	-0.0136586	2.05528
'DA-5'	'TT-2'	'TT-3'	0.0124	0.2753	0.7089	0.0034	2	FALSE	2.40441	2.13555	4.00216
'DA-5'	'TT-2'	'TT-4'	0.0209	0.1077	0.8675	0.0039	2	FALSE	2.54341	1.78792	5.51021
'DA-5'	'TT-2'	'TT-5'	0.1171	0.6044	0.2747	0.0038	1	FALSE	1.23195	-0.658757	3.50783
'DA-5'	'TT-3'	'TT-4'	0.5633	0.2991	0.1376	0	0	FALSE	1.52481	1.34662	1.97898
'DA-5'	'TT-3'	'TT-5'	0.0548	0.9447	0.0005	0	1	FALSE	2.15946	1.67831	Inf
'DA-5'	'TT-4'	'TT-5'	0.2146	0.7839	0.0015	0	1	FALSE	1.09443	0.870415	2.57829
'IA-1'	'IA-2'	'IA-3'	0.9642	0.0345	0.0013	0	0	TRUE	-0.278564	-0.245093	Inf
'IA-1'	'IA-2'	'IA-4'	0.7396	0.2425	0.0179	0	0	FALSE	1.02572	1.32837	Inf
'IA-1'	'IA-2'	'NH4Ac-1E-0'	0.0229	0.228	0.7489	0.0002	2	FALSE	2.60338	2.32273	4.46676
'IA-1'	'IA-2'	'NH4Ac-2E+1'	0.0244	0.058	0.2418	0.6758	3	FALSE	3.00729	2.20308	6.57971
'IA-1'	'IA-2'	'NH4Ac-5E-0'	0.0012	0.0574	0.5793	0.3621	2	FALSE	3.12843	2.32347	6.60659
'IA-1'	'IA-2'	'NaCl-1E-0'	0.0666	0.5012	0.4322	0	1	FALSE	2.18808	1.55151	4.94954
'IA-1'	'IA-2'	'NaCl-2E+1'	0.2614	0.3773	0.2645	0.0968	1	FALSE	2.07973	1.40091	5.07975
'IA-1'	'IA-2'	'NaCl-2E-1'	0.5873	0.3322	0.0805	0	0	FALSE	1.7327	1.49419	3.11357
'IA-1'	'IA-2'	'NaCl-5E-0'	0.021	0.7783	0.2003	0.0004	1	FALSE	1.91891	1.28558	4.7123
'IA-1'	'IA-2'	'No'	0.2103	0.4441	0.3456	0	1	FALSE	2.55014	2.34749	3.75412
'IA-1'	'IA-2'	'PD-2'	0.9769	0.0231	0	0	0	TRUE	0.932191	0.473551	3.48228
'IA-1'	'IA-2'	'PD-3'	0.9	0.0912	0.0065	0.0023	0	FALSE	1.40958	0.795963	4.25001
'IA-1'	'IA-2'	'PD-4'	0.5671	0.4287	0.0042	0	0	FALSE	1.30367	0.713911	4.12483
'IA-1'	'IA-2'	'PD-5'	0.2133	0.7599	0.0268	0	1	FALSE	1.58326	0.972728	4.21081
'IA-1'	'IA-2'	'Py-2'	0.5121	0.3227	0.1252	0.04	0	FALSE	1.66678	1.36378	3.48926
'IA-1'	'IA-2'	'Py-3'	0.7163	0.2084	0.0533	0.022	0	FALSE	1.44688	0.771415	4.77108
'IA-1'	'IA-2'	'Py-4'	0.043	0.5775	0.3795	0	1	FALSE	2.07543	1.80197	3.98111
'IA-1'	'IA-2'	'Py-5'	0.6198	0.34	0.0402	0	0	FALSE	1.75904	1.60769	Inf
'IA-1'	'IA-2'	'TT-2'	0.0004	0.4718	0.5278	0	2	FALSE	2.27791	1.64167	5.32119
'IA-1'	'IA-2'	'TT-3'	0.0202	0.4757	0.5041	0	2	FALSE	2.24389	1.58076	5.35623
'IA-1'	'IA-2'	'TT-4'	0.059	0.1863	0.3531	0.4016	3	FALSE	2.64104	1.73605	6.23351
'IA-1'	'IA-2'	'TT-5'	0.0052	0.083	0.8922	0.0196	2	FALSE	2.95791	2.19403	6.40032
'IA-1'	'IA-3'	'IA-4'	0.4998	0.4997	0.0005	0	0	FALSE	1.73995	1.55807	Inf
'IA-1'	'IA-3'	'NH4Ac-1E-0'	0.0005	0.3206	0.6788	0.0001	2	FALSE	4.88898	3.8698	Inf
'IA-1'	'IA-3'	'NH4Ac-2E+1'	0.1335	0.2099	0.2962	0.3604	3	FALSE	4.90572	3.29309	Inf
'IA-1'	'IA-3'	'NH4Ac-5E-0'	0.0308	0.1805	0.4429	0.3458	2	FALSE	5.10428	3.59578	Inf
'IA-1'	'IA-3'	'NaCl-1E-0'	0.0308	0.9666	0.0026	0	1	TRUE	3.59049	2.21189	Inf
'IA-1'	'IA-3'	'NaCl-2E+1'	0.4787	0.3093	0.1483	0.0637	0	FALSE	4.30273	2.86631	Inf
'IA-1'	'IA-3'	'NaCl-2E-1'	0.0244	0.9665	0.0091	0	1	TRUE	3.62434	2.63127	Inf
'IA-1'	'IA-3'	'NaCl-5E-0'	0.6123	0.3799	0.0077	0.0001	0	FALSE	3.70139	2.29868	7.67906
'IA-1'	'IA-3'	'No'	0.0191	0.9431	0.0378	0	1	FALSE	4.00386	3.08978	6.43234
'IA-1'	'IA-3'	'PD-2'	0.9999	0.0001	0	0	0	TRUE	2.43669	1.08533	6.4373
'IA-1'	'IA-3'	'PD-3'	0.9646	0.0354	0	0	0	TRUE	2.85807	1.52074	6.70934
'IA-1'	'IA-3'	'PD-4'	0.9975	0.0025	0	0	0	TRUE	3.05586	1.69308	6.86374
'IA-1'	'IA-3'	'PD-5'	0.014	0.9852	0.0008	0	1	TRUE	3.38769	1.98529	Inf
'IA-1'	'IA-3'	'Py-2'	0.8703	0.1136	0.0113	0.0048	0	FALSE	3.52564	2.49313	Inf
'IA-1'	'IA-3'	'Py-3'	0.7885	0.1735	0.0277	0.0103	0	FALSE	3.69448	2.68046	Inf
'IA-1'	'IA-3'	'Py-4'	0.0916	0.8265	0.0819	0	1	FALSE	3.88503	2.82418	Inf
'IA-1'	'IA-3'	'Py-5'	0.3469	0.6495	0.0036	0	1	FALSE	2.36526	1.70023	Inf
'IA-1'	'IA-3'	'TT-2'	0.0003	0.0707	0.9227	0.0063	2	FALSE	5.2264	3.85046	Inf
'IA-1'	'IA-3'	'TT-3'	0	0.4886	0.5114	0	2	FALSE	4.66198	3.25221	Inf
'IA-1'	'IA-3'	'TT-4'	0.0205	0.0444	0.1981	0.737	3	FALSE	5.47081	3.91006	Inf
'IA-1'	'IA-3'	'TT-5'	0.0002	0.0174	0.9676	0.0148	2	TRUE	5.85066	4.84542	Inf
'IA-1'	'IA-4'	'NH4Ac-1E-0'	0.0605	0.771	0.1681	0.0004	1	FALSE	4.14066	3.10313	Inf
'IA-1'	'IA-4'	'NH4Ac-2E+1'	0.1856	0.289	0.2985	0.2269	2	FALSE	4.69941	3.13133	Inf
'IA-1'	'IA-4'	'NH4Ac-5E-0'	0.3171	0.2801	0.2197	0.1831	0	FALSE	4.50031	2.88841	Inf
'IA-1'	'IA-4'	'NaCl-1E-0'	0.7746	0.2254	0	0	0	FALSE	2.87804	1.45611	6.82582
'IA-1'	'IA-4'	'NaCl-2E+1'	0.8598	0.14	0.0002	0	0	FALSE	3.27917	1.88076	7.32881
'IA-1'	'IA-4'	'NaCl-2E-1'	0.0326	0.9673	0.0001	0	1	TRUE	2.80677	1.82135	Inf
'IA-1'	'IA-4'	'NaCl-5E-0'	0.9999	0.0001	0	0	0	TRUE	2.78809	1.43523	Inf
'IA-1'	'IA-4'	'No'	0.0193	0.9807	0	0	1	TRUE	3.22154	2.34173	Inf
'IA-1'	'IA-4'	'PD-2'	0.996	0.004	0	0	0	TRUE	1.71471	0.697981	Inf
'IA-1'	'IA-4'	'PD-3'	0.9575	0.0425	0	0	0	TRUE	2.05014	1.04753	Inf
'IA-1'	'IA-4'	'PD-4'	0.9998	0.0002	0	0	0	TRUE	2.13344	0.88059	6.04358
'IA-1'	'IA-4'	'PD-5'	0.9085	0.0915	0	0	0	FALSE	2.49905	1.15106	Inf
'IA-1'	'IA-4'	'Py-2'	0.9061	0.0939	0	0	0	FALSE	2.34951	1.30599	Inf
'IA-1'	'IA-4'	'Py-3'	0.8227	0.1772	0.0001	0	0	FALSE	2.88726	1.81047	Inf
'IA-1'	'IA-4'	'Py-4'	0.7705	0.2277	0.0018	0	0	FALSE	3.09178	2.03053	Inf
'IA-1'	'IA-4'	'Py-5'	0.3561	0.6439	0	0	1	FALSE	1.48588	0.839268	Inf
'IA-1'	'IA-4'	'TT-2'	0	0.0823	0.6694	0.2483	2	FALSE	5.4352	3.90238	Inf
'IA-1'	'IA-4'	'TT-3'	0.0006	0.2586	0.7404	0.0004	2	FALSE	4.99062	3.96751	7.87143
'IA-1'	'IA-4'	'TT-4'	0.1114	0.5112	0.3436	0.0338	1	FALSE	4.48387	3.47847	Inf
'IA-1'	'IA-4'	'TT-5'	0.0919	0.692	0.2049	0.0112	1	FALSE	4.29073	2.82364	Inf
'IA-1'	'NH4Ac-1E-0'	'NH4Ac-2E+1'	0.4119	0.5024	0.0855	0.0002	1	FALSE	0.425308	0.354388	2.81059
'IA-1'	'NH4Ac-1E-0'	'NH4Ac-5E-0'	0.5629	0.363	0.0723	0.0018	0	FALSE	0.27261	0.352698	2.68525
'IA-1'	'NH4Ac-1E-0'	'NaCl-1E-0'	0.158	0.6299	0.2119	0.0002	1	FALSE	-1.2025	-0.670934	-3.10569
'IA-1'	'NH4Ac-1E-0'	'NaCl-2E+1'	0.4097	0.5513	0.039	0	1	FALSE	-0.46217	0.33681	-2.35262
'IA-1'	'NH4Ac-1E-0'	'NaCl-2E-1'	0.4262	0.5604	0.0133	0.0001	1	FALSE	-1.42499	-1.20481	-2.16618
'IA-1'	'NH4Ac-1E-0'	'NaCl-5E-0'	0.155	0.5456	0.2994	0	1	FALSE	-1.32824	-0.77352	-3.20061
'IA-1'	'NH4Ac-1E-0'	'No'	0.9892	0.0108	0	0	0	TRUE	-0.997182	-0.967857	-1.18738
'IA-1'	'NH4Ac-1E-0'	'PD-2'	0.5131	0.2959	0.1908	0.0002	0	FALSE	-0.687311	-0.524745	-1.25599
'IA-1'	'NH4Ac-1E-0'	'PD-3'	0.2753	0.639	0.0856	0.0001	1	FALSE	-0.805533	-0.632057	-1.41005
'IA-1'	'NH4Ac-1E-0'	'PD-4'	0.0497	0.6089	0.3411	0.0003	1	FALSE	-1.80702	-1.70919	-2.43931
'IA-1'	'NH4Ac-1E-0'	'PD-5'	0.0626	0.5161	0.421	0.0003	1	FALSE	-1.74593	-1.56925	-2.47633
'IA-1'	'NH4Ac-1E-0'	'Py-2'	0.2859	0.5854	0.1287	0	1	FALSE	-0.865029	-0.62184	-1.78713
'IA-1'	'NH4Ac-1E-0'	'Py-3'	0.1881	0.7208	0.0909	0.0002	1	FALSE	-1.588	-1.4505	-2.56154
'IA-1'	'NH4Ac-1E-0'	'Py-4'	0.1547	0.2861	0.559	0.0002	2	FALSE	-1.64624	-1.41045	-2.70765
'IA-1'	'NH4Ac-1E-0'	'Py-5'	0.1252	0.7557	0.1188	0.0003	1	FALSE	-3.06669	-3.03599	Inf
'IA-1'	'NH4Ac-1E-0'	'TT-2'	0.6836	0.2471	0.0693	0	0	FALSE	0.612159	0.378478	1.4855
'IA-1'	'NH4Ac-1E-0'	'TT-3'	0.6337	0.2887	0.0776	0	0	FALSE	0.809791	0.589613	1.62917
'IA-1'	'NH4Ac-1E-0'	'TT-4'	0.7371	0.2537	0.0092	0	0	FALSE	-0.0407918	-0.121489	-0.858373
'IA-1'	'NH4Ac-1E-0'	'TT-5'	0.5949	0.2948	0.11	0.0003	0	FALSE	-0.369591	-0.187573	-1.22971
'IA-1'	'NH4Ac-2E+1'	'NH4Ac-5E-0'	0.3582	0.338	0.2066	0.0972	0	FALSE	0.190656	-0.578777	2.4797
'IA-1'	'NH4Ac-2E+1'	'NaCl-1E-0'	0.234	0.3367	0.3547	0.0746	2	FALSE	-1.45577	-2.13187	0.427896
'IA-1'	'NH4Ac-2E+1'	'NaCl-2E+1'	0.0767	0.0997	0.2252	0.5984	3	FALSE	-1.02281	-1.69606	0.904652
'IA-1'	'NH4Ac-2E+1'	'NaCl-2E-1'	0.2656	0.6533	0.0811	0	1	FALSE	-1.74929	-1.3861	-3.13126
'IA-1'	'NH4Ac-2E+1'	'NaCl-5E-0'	0.0663	0.1081	0.2658	0.5598	3	FALSE	-1.33389	-2.02765	0.538402
'IA-1'	'NH4Ac-2E+1'	'No'	0.2683	0.7179	0.0138	0	1	FALSE	-1.30435	-1.1964	-1.95855
'IA-1'	'NH4Ac-2E+1'	'PD-2'	0.2742	0.3063	0.2926	0.1269	1	FALSE	-0.760512	-1.49928	1.43577
'IA-1'	'NH4Ac-2E+1'	'PD-3'	0.1524	0.1822	0.2557	0.4097	3	FALSE	-0.812992	-1.62034	1.44663
'IA-1'	'NH4Ac-2E+1'	'PD-4'	0.0052	0.0192	0.2508	0.7248	3	FALSE	-2.01644	-2.73533	-0.0697375
'IA-1'	'NH4Ac-2E+1'	'PD-5'	0.1103	0.1675	0.2947	0.4275	3	FALSE	-2.20162	-1.94418	-3.61349
'IA-1'	'NH4Ac-2E+1'	'Py-2'	0.3184	0.3042	0.2511	0.1263	0	FALSE	-0.38408	-1.22008	2.08813
'IA-1'	'NH4Ac-2E+1'	'Py-3'	0.0506	0.0838	0.2519	0.6137	3	FALSE	-1.64827	-1.57082	-2.68674
'IA-1'	'NH4Ac-2E+1'	'Py-4'	0.0543	0.0968	0.2626	0.5863	3	FALSE	-1.85144	-1.74328	-2.86786
'IA-1'	'NH4Ac-2E+1'	'Py-5'	0.1531	0.2284	0.301	0.3175	3	FALSE	-3.8972	-3.90841	Inf
'IA-1'	'NH4Ac-2E+1'	'TT-2'	0.5606	0.3333	0.0892	0.0169	0	FALSE	0.253097	0.196091	1.71182
'IA-1'	'NH4Ac-2E+1'	'TT-3'	0.5486	0.4327	0.0187	0	0	FALSE	-0.136226	-0.144706	1.09715
'IA-1'	'NH4Ac-2E+1'	'TT-4'	0.2655	0.3714	0.2782	0.0849	1	FALSE	-1.01563	-0.732684	-2.04671
'IA-1'	'NH4Ac-2E+1'	'TT-5'	0.0729	0.1117	0.2562	0.5592	3	FALSE	-1.29755	-1.00986	-2.44203
'IA-1'	'NH4Ac-5E-0'	'NaCl-1E-0'	0.0589	0.2792	0.3405	0.3214	2	FALSE	-1.78569	-1.23531	-3.1888
'IA-1'	'NH4Ac-5E-0'	'NaCl-2E+1'	0.1614	0.2364	0.2945	0.3077	3	FALSE	-0.930169	-1.61091	1.03552
'IA-1'	'NH4Ac-5E-0'	'NaCl-2E-1'	0.6126	0.2685	0.1013	0.0176	0	FALSE	-1.85861	-1.62428	-2.69215
'IA-1'	'NH4Ac-5E-0'	'NaCl-5E-0'	0.046	0.0811	0.5157	0.3572	2	FALSE	-1.56194	-2.20357	0.310129
'IA-1'	'NH4Ac-5E-0'	'No'	0.6407	0.3455	0.0138	0	0	FALSE	-1.37525	-1.28708	-1.92886
'IA-1'	'NH4Ac-5E-0'	'PD-2'	0.2707	0.266	0.2509	0.2124	0	FALSE	-0.810655	-1.58598	1.46726
'IA-1'	'NH4Ac-5E-0'	'PD-3'	0.1206	0.1908	0.3536	0.335	2	FALSE	-1.05106	-0.84352	-1.86781
'IA-1'	'NH4Ac-5E-0'	'PD-4'	0.0063	0.0724	0.5559	0.3654	2	FALSE	-2.34625	-2.125	-3.43467
'IA-1'	'NH4Ac-5E-0'	'PD-5'	0.0175	0.1637	0.4737	0.3451	2	FALSE	-2.36617	-3.12192	-0.241141
'IA-1'	'NH4Ac-5E-0'	'Py-2'	0.1462	0.2038	0.332	0.318	2	FALSE	-0.984463	-1.81809	1.37134
'IA-1'	'NH4Ac-5E-0'	'Py-3'	0.1142	0.246	0.3347	0.3051	2	FALSE	-2.11777	-1.86263	-3.30871
'IA-1'	'NH4Ac-5E-0'	'Py-4'	0.0125	0.0431	0.5822	0.3622	2	FALSE	-2.25188	-2.07867	-3.25394
'IA-1'	'NH4Ac-5E-0'	'Py-5'	0.2058	0.2687	0.279	0.2465	2	FALSE	-3.74511	-3.75708	Inf
'IA-1'	'NH4Ac-5E-0'	'TT-2'	0.4675	0.4633	0.0683	0.0009	0	FALSE	0.216641	0.380342	-2.94859
'IA-1'	'NH4Ac-5E-0'	'TT-3'	0.5241	0.4676	0.0083	0	0	FALSE	0.0407126	0.136796	1.0497
'IA-1'	'NH4Ac-5E-0'	'TT-4'	0.555	0.2995	0.1043	0.0412	0	FALSE	-0.996375	-0.700113	-1.98599
'IA-1'	'NH4Ac-5E-0'	'TT-5'	0.1035	0.1639	0.4019	0.3307	2	FALSE	-1.20952	-2.02281	1.07699
'IA-1'	'NaCl-1E-0'	'NaCl-2E+1'	0.5973	0.402	0.0007	0	0	FALSE	-0.171341	-0.0620016	-0.633228
'IA-1'	'NaCl-1E-0'	'NaCl-2E-1'	0.9798	0.0202	0	0	0	TRUE	-0.224	-0.160051	-0.560768
'IA-1'	'NaCl-1E-0'	'NaCl-5E-0'	0.8796	0.1093	0.0111	0	0	FALSE	-0.424329	-0.921354	1.04509
'IA-1'	'NaCl-1E-0'	'No'	0.9782	0.0218	0	0	0	TRUE	0.250936	0.208267	0.25899
'IA-1'	'NaCl-1E-0'	'PD-2'	0.9489	0.0484	0.0027	0	0	FALSE	-0.0615526	-0.6032	1.54503
'IA-1'	'NaCl-1E-0'	'PD-3'	0.8063	0.1922	0.0015	0	0	FALSE	-0.124008	-0.663314	1.50052
'IA-1'	'NaCl-1E-0'	'PD-4'	0.8448	0.1417	0.0135	0	0	FALSE	-0.465043	-1.00572	1.10444
'IA-1'	'NaCl-1E-0'	'PD-5'	0.2351	0.756	0.0089	0	1	FALSE	-0.954103	-1.5094	0.667203
'IA-1'	'NaCl-1E-0'	'Py-2'	0.1846	0.7963	0.0191	0	1	FALSE	-0.990506	-0.756699	-1.85038
'IA-1'	'NaCl-1E-0'	'Py-3'	0.3069	0.6827	0.0104	0	1	FALSE	-0.694208	-0.570138	-1.50985
'IA-1'	'NaCl-1E-0'	'Py-4'	0.7107	0.2666	0.0227	0	0	FALSE	-0.621941	-0.535554	-1.08459
'IA-1'	'NaCl-1E-0'	'Py-5'	0.4973	0.5027	0	0	1	FALSE	-2.15273	-1.99212	Inf
'IA-1'	'NaCl-1E-0'	'TT-2'	0.0043	0.0493	0.5438	0.4026	2	FALSE	2.51213	1.79743	4.97416
'IA-1'	'NaCl-1E-0'	'TT-3'	0.649	0.2483	0.1027	0	0	FALSE	1.09556	0.936515	1.507
'IA-1'	'NaCl-1E-0'	'TT-4'	0.3062	0.6198	0.074	0	1	FALSE	0.77771	0.584489	1.32035
'IA-1'	'NaCl-1E-0'	'TT-5'	0.5499	0.3748	0.0699	0.0054	0	FALSE	0.722533	-0.0194302	2.94064
'IA-1'	'NaCl-2E+1'	'NaCl-2E-1'	0.8328	0.1672	0	0	0	FALSE	-0.699391	-0.49294	-1.37334
'IA-1'	'NaCl-2E+1'	'NaCl-5E-0'	0.5652	0.3741	0.0571	0.0036	0	FALSE	0.133921	-0.488437	2.12591
'IA-1'	'NaCl-2E+1'	'No'	0.7904	0.2096	0	0	0	FALSE	-0.133441	-0.10168	-0.449236
'IA-1'	'NaCl-2E+1'	'PD-2'	0.6536	0.3001	0.0444	0.0019	0	FALSE	0.0376673	-0.510534	1.71904
'IA-1'	'NaCl-2E+1'	'PD-3'	0.3195	0.3066	0.2623	0.1116	0	FALSE	-0.37071	-0.961405	1.34105
'IA-1'	'NaCl-2E+1'	'PD-4'	0.144	0.3412	0.396	0.1188	2	FALSE	-0.908957	-1.48513	0.698342
'IA-1'	'NaCl-2E+1'	'PD-5'	0.8479	0.1515	0.0006	0	0	FALSE	-0.64507	-1.21975	1.03737
'IA-1'	'NaCl-2E+1'	'Py-2'	0.1877	0.2712	0.4182	0.1229	2	FALSE	-0.740061	-1.35989	1.03517
'IA-1'	'NaCl-2E+1'	'Py-3'	0.2965	0.3223	0.2653	0.1159	1	FALSE	-0.336092	-0.243543	-1.04068
'IA-1'	'NaCl-2E+1'	'Py-4'	0.5731	0.2899	0.0935	0.0435	0	FALSE	-0.83864	-0.730465	-1.25792
'IA-1'	'NaCl-2E+1'	'Py-5'	0.8651	0.1348	0.0001	0	0	FALSE	-2.46054	-2.21146	-5.01732
'IA-1'	'NaCl-2E+1'	'TT-2'	0.0002	0.0009	0.1424	0.8565	3	FALSE	2.36388	1.76617	4.5054
'IA-1'	'NaCl-2E+1'	'TT-3'	0.2139	0.7156	0.0705	0	1	FALSE	0.825656	-0.425347	2.9157
'IA-1'	'NaCl-2E+1'	'TT-4'	0.1755	0.2142	0.3217	0.2886	2	FALSE	0.673385	0.0134673	2.79238
'IA-1'	'NaCl-2E+1'	'TT-5'	0.3839	0.4442	0.1571	0.0148	1	FALSE	0.492715	-0.150715	2.39355
'IA-1'	'NaCl-2E-1'	'NaCl-5E-0'	0.9702	0.0297	0.0001	0	0	TRUE	-0.118492	0.280558	-2.14258
'IA-1'	'NaCl-2E-1'	'No'	0.4693	0.5307	0	0	1	FALSE	0.461775	0.4316	0.60843
'IA-1'	'NaCl-2E-1'	'PD-2'	0.9942	0.0058	0	0	0	TRUE	0.222153	0.289685	2.3475
'IA-1'	'NaCl-2E-1'	'PD-3'	0.676	0.324	0	0	0	FALSE	-0.238878	-0.142462	-0.914762
'IA-1'	'NaCl-2E-1'	'PD-4'	0.6931	0.3067	0.0002	0	0	FALSE	-0.646193	-0.455874	-1.30853
'IA-1'	'NaCl-2E-1'	'PD-5'	0.9118	0.0876	0.0006	0	0	FALSE	-0.496898	-0.34425	-2.46005
'IA-1'	'NaCl-2E-1'	'Py-2'	0.5753	0.4244	0.0003	0	0	FALSE	-0.392275	-0.209026	-1.33512
'IA-1'	'NaCl-2E-1'	'Py-3'	0.7387	0.2611	0.0002	0	0	FALSE	0.154937	-0.336732	2.6978
'IA-1'	'NaCl-2E-1'	'Py-4'	0.9761	0.0236	0.0003	0	0	TRUE	-0.143717	0.0939934	0.731111
'IA-1'	'NaCl-2E-1'	'Py-5'	0.185	0.815	0	0	1	FALSE	-1.57627	-1.44006	Inf
'IA-1'	'NaCl-2E-1'	'TT-2'	0.0059	0.3882	0.604	0.0019	2	FALSE	2.58527	2.37204	3.68909
'IA-1'	'NaCl-2E-1'	'TT-3'	0.879	0.1183	0.0027	0	0	FALSE	0.481127	0.396084	Inf
'IA-1'	'NaCl-2E-1'	'TT-4'	0.571	0.4287	0.0003	0	0	FALSE	0.324772	0.198578	-0.84962
'IA-1'	'NaCl-2E-1'	'TT-5'	0.9715	0.0283	0.0002	0	0	TRUE	0.647447	0.392148	1.41752
'IA-1'	'NaCl-5E-0'	'No'	0.7206	0.2794	0	0	0	FALSE	0.662668	0.596086	0.668263
'IA-1'	'NaCl-5E-0'	'PD-2'	0.4855	0.4353	0.0791	0.0001	0	FALSE	0.366449	-0.174339	2.0154
'IA-1'	'NaCl-5E-0'	'PD-3'	0.6034	0.3038	0.0925	0.0003	0	FALSE	-0.296076	-0.848046	1.33808
'IA-1'	'NaCl-5E-0'	'PD-4'	0.4258	0.4171	0.1568	0.0003	0	FALSE	-0.561226	-1.11112	1.0191
'IA-1'	'NaCl-5E-0'	'PD-5'	0.7634	0.234	0.0026	0	0	FALSE	-0.76776	-1.3494	0.935245
'IA-1'	'NaCl-5E-0'	'Py-2'	0.2406	0.5536	0.2057	0.0001	1	FALSE	-0.794667	-0.706966	-1.34099
'IA-1'	'NaCl-5E-0'	'Py-3'	0.3905	0.4812	0.1283	0	1	FALSE	-0.489394	-1.11718	1.32107
'IA-1'	'NaCl-5E-0'	'Py-4'	0.3538	0.6016	0.0445	0.0001	1	FALSE	-0.589968	-0.464728	-1.06474
'IA-1'	'NaCl-5E-0'	'Py-5'	0.9989	0.0011	0	0	0	TRUE	-2.07306	-1.84213	Inf
'IA-1'	'NaCl-5E-0'	'TT-2'	0	0	0.0008	0.9992	3	TRUE	3.23454	2.60568	5.71459
'IA-1'	'NaCl-5E-0'	'TT-3'	0.3001	0.4692	0.2306	0.0001	1	FALSE	1.09709	0.933795	1.77325
'IA-1'	'NaCl-5E-0'	'TT-4'	0.2219	0.2934	0.369	0.1157	2	FALSE	0.88055	0.709393	1.5587
'IA-1'	'NaCl-5E-0'	'TT-5'	0.2184	0.2726	0.494	0.015	2	FALSE	1.10428	0.938637	1.7004
'IA-1'	'No'	'PD-2'	0.9284	0.0715	0.0001	0	0	FALSE	-0.363526	-0.286829	-2.00859
'IA-1'	'No'	'PD-3'	0.534	0.466	0	0	0	FALSE	-0.433859	0.31469	-2.07936
'IA-1'	'No'	'PD-4'	0.8334	0.1665	0.0001	0	0	FALSE	-0.552799	-0.335768	-2.13352
'IA-1'	'No'	'PD-5'	0.9046	0.0954	0	0	0	FALSE	-0.689043	0.380097	-2.29738
'IA-1'	'No'	'Py-2'	0.2832	0.7162	0.0006	0	1	FALSE	-0.793915	-0.689932	-1.28356
'IA-1'	'No'	'Py-3'	0.3106	0.6888	0.0006	0	1	FALSE	-0.703132	-0.412301	-2.5404
'IA-1'	'No'	'Py-4'	0.976	0.0235	0.0005	0	0	TRUE	-0.551835	-0.331443	-2.33627
'IA-1'	'No'	'Py-5'	0.0606	0.9394	0	0	1	FALSE	-2.08551	-1.77578	Inf
'IA-1'	'No'	'TT-2'	0.1078	0.862	0.0302	0	1	FALSE	1.50245	0.925001	3.77182
'IA-1'	'No'	'TT-3'	0.9539	0.0458	0.0003	0	0	TRUE	0.437602	0.249836	0.938706
'IA-1'	'No'	'TT-4'	0.7037	0.2962	0.0001	0	0	FALSE	0.116654	-0.149062	1.28854
'IA-1'	'No'	'TT-5'	0.9829	0.0171	0	0	0	TRUE	0.381039	0.328429	0.779557
'IA-1'	'PD-2'	'PD-3'	0.0122	0.1453	0.8029	0.0396	2	FALSE	1.70635	1.17854	3.42948
'IA-1'	'PD-2'	'PD-4'	0.0044	0.5294	0.4662	0	1	FALSE	1.86957	1.33542	3.67379
'IA-1'	'PD-2'	'PD-5'	0.3803	0.6131	0.0066	0	1	FALSE	0.988353	0.432865	2.80999
'IA-1'	'PD-2'	'Py-2'	0.5996	0.3221	0.0753	0.003	0	FALSE	-0.1368	-0.789949	1.68795
'IA-1'	'PD-2'	'Py-3'	0.4754	0.4145	0.11	0.0001	0	FALSE	-0.319785	-0.977382	1.51245
'IA-1'	'PD-2'	'Py-4'	0.6044	0.3852	0.0104	0	0	FALSE	-0.25307	-0.122493	-0.726415
'IA-1'	'PD-2'	'Py-5'	0.8345	0.1626	0.0029	0	0	FALSE	-2.4624	-2.35915	Inf
'IA-1'	'PD-2'	'TT-2'	0.4625	0.324	0.2131	0.0004	0	FALSE	0.814523	0.157768	2.91221
'IA-1'	'PD-2'	'TT-3'	0.8879	0.1106	0.0015	0	0	FALSE	0.147158	0.0872047	0.326207
'IA-1'	'PD-2'	'TT-4'	0.6905	0.2666	0.0429	0	0	FALSE	0.111814	-0.577819	2.18824
'IA-1'	'PD-2'	'TT-5'	0.4289	0.4128	0.1475	0.0108	0	FALSE	0.347972	0.186293	0.970677
'IA-1'	'PD-3'	'PD-4'	0.0499	0.811	0.139	0.0001	1	FALSE	1.33641	0.796256	3.10624
'IA-1'	'PD-3'	'PD-5'	0.464	0.5354	0.0006	0	1	FALSE	0.509931	-0.0696994	2.34667
'IA-1'	'PD-3'	'Py-2'	0.3393	0.3625	0.2594	0.0388	1	FALSE	-0.360759	-1.10859	1.76665
'IA-1'	'PD-3'	'Py-3'	0.1742	0.4124	0.3845	0.0289	1	FALSE	-1.46808	-1.29508	-2.28517
'IA-1'	'PD-3'	'Py-4'	0.6907	0.2486	0.0518	0.0089	0	FALSE	-0.477222	-0.257164	-1.16031
'IA-1'	'PD-3'	'Py-5'	0.9514	0.0486	0	0	0	TRUE	-1.523	-1.39975	Inf
'IA-1'	'PD-3'	'TT-2'	0.0007	0.004	0.0601	0.9352	3	FALSE	2.18678	1.52678	4.55014
'IA-1'	'PD-3'	'TT-3'	0.2496	0.684	0.0664	0	1	FALSE	0.807289	0.414612	2.86874
'IA-1'	'PD-3'	'TT-4'	0.3492	0.31	0.2605	0.0803	0	FALSE	0.44313	-0.27567	2.66391
'IA-1'	'PD-3'	'TT-5'	0.2357	0.4856	0.2653	0.0134	1	FALSE	0.867082	0.471435	3.05144
'IA-1'	'PD-4'	'PD-5'	0.7238	0.2721	0.0041	0	0	FALSE	0.664316	0.123703	2.37002
'IA-1'	'PD-4'	'Py-2'	0.5392	0.3565	0.085	0.0193	0	FALSE	0.0596902	-0.663617	2.1678
'IA-1'	'PD-4'	'Py-3'	0.4895	0.4152	0.0927	0.0026	0	FALSE	-0.257806	-0.971264	1.78205
'IA-1'	'PD-4'	'Py-4'	0.7032	0.2593	0.0375	0	0	FALSE	0.160893	-0.106856	0.674272
'IA-1'	'PD-4'	'Py-5'	0.9875	0.0125	0	0	0	TRUE	-1.08628	-0.928045	Inf
'IA-1'	'PD-4'	'TT-2'	0	0	0.0078	0.9922	3	TRUE	2.76318	2.13304	5.15618
'IA-1'	'PD-4'	'TT-3'	0.006	0.0368	0.4299	0.5273	3	FALSE	2.32184	1.60501	4.89171
'IA-1'	'PD-4'	'TT-4'	0.0096	0.0239	0.1544	0.8121	3	FALSE	1.86937	1.17608	4.25849
'IA-1'	'PD-4'	'TT-5'	0.0699	0.3037	0.6098	0.0166	2	FALSE	1.65049	1.00199	3.97732
'IA-1'	'PD-5'	'Py-2'	0.4424	0.552	0.0056	0	1	FALSE	-0.571504	-0.263323	-2.06722
'IA-1'	'PD-5'	'Py-3'	0.7202	0.2784	0.0014	0	0	FALSE	0.103771	0.110243	0.676964
'IA-1'	'PD-5'	'Py-4'	0.6299	0.3655	0.0046	0	0	FALSE	0.386673	0.205391	1.00003
'IA-1'	'PD-5'	'Py-5'	0.7808	0.2192	0	0	0	FALSE	-1.63691	-1.4537	Inf
'IA-1'	'PD-5'	'TT-2'	0.0034	0.0867	0.6928	0.2171	2	FALSE	2.5687	1.87987	5.02186
'IA-1'	'PD-5'	'TT-3'	0.0212	0.1253	0.8471	0.0064	2	FALSE	2.40362	1.73755	4.80549
'IA-1'	'PD-5'	'TT-4'	0.0897	0.3045	0.4133	0.1925	2	FALSE	1.98681	1.27453	4.3968
'IA-1'	'PD-5'	'TT-5'	0.1605	0.6696	0.1561	0.0138	1	FALSE	1.39096	0.754856	3.39767
'IA-1'	'Py-2'	'Py-3'	0.0984	0.3172	0.4345	0.1499	2	FALSE	1.61763	0.89097	4.35312
'IA-1'	'Py-2'	'Py-4'	0.1248	0.7992	0.076	0	1	FALSE	1.61748	1.27582	3.7151
'IA-1'	'Py-2'	'Py-5'	0.797	0.203	0	0	0	FALSE	-0.619805	-0.624266	Inf
'IA-1'	'Py-2'	'TT-2'	0.009	0.0225	0.1447	0.8238	3	FALSE	1.92194	1.24106	4.27907
'IA-1'	'Py-2'	'TT-3'	0.2172	0.616	0.1668	0	1	FALSE	0.947817	0.487476	3.32004
'IA-1'	'Py-2'	'TT-4'	0.2938	0.2961	0.2877	0.1224	1	FALSE	0.536891	-0.25415	3.14698
'IA-1'	'Py-2'	'TT-5'	0.4156	0.3515	0.2156	0.0173	0	FALSE	0.448442	0.409777	2.94548
'IA-1'	'Py-3'	'Py-4'	0.2306	0.7166	0.0528	0	1	FALSE	1.12103	0.828013	2.45343
'IA-1'	'Py-3'	'Py-5'	0.5482	0.4518	0	0	0	FALSE	0.108517	0.0723458	Inf
'IA-1'	'Py-3'	'TT-2'	0.0012	0.0105	0.1637	0.8246	3	FALSE	2.16799	1.50096	4.63826
'IA-1'	'Py-3'	'TT-3'	0.1382	0.2366	0.4402	0.185	2	FALSE	1.5486	0.875425	4.08721
'IA-1'	'Py-3'	'TT-4'	0.146	0.1704	0.2721	0.4115	3	FALSE	0.88474	0.0769292	3.61072
'IA-1'	'Py-3'	'TT-5'	0.2866	0.4686	0.2317	0.0131	1	FALSE	0.81441	-0.464452	3.41767
'IA-1'	'Py-4'	'Py-5'	0.9911	0.0089	0	0	0	TRUE	-0.877092	-0.794352	Inf
'IA-1'	'Py-4'	'TT-2'	0.0589	0.1591	0.7215	0.0605	2	FALSE	1.74268	1.03748	4.35681
'IA-1'	'Py-4'	'TT-3'	0.3439	0.3442	0.3119	0	1	FALSE	1.30751	1.07207	2.32894
'IA-1'	'Py-4'	'TT-4'	0.1957	0.452	0.3238	0.0285	1	FALSE	1.05822	0.84541	2.05703
'IA-1'	'Py-4'	'TT-5'	0.2581	0.4731	0.2559	0.0129	1	FALSE	0.917523	0.678894	1.87117
'IA-1'	'Py-5'	'TT-2'	0.0039	0.7923	0.2038	0	1	FALSE	3.27954	2.71714	Inf
'IA-1'	'Py-5'	'TT-3'	0.0696	0.8582	0.0722	0	1	FALSE	2.85314	2.33009	Inf
'IA-1'	'Py-5'	'TT-4'	0.1191	0.8535	0.0274	0	1	FALSE	2.63004	2.03472	Inf
'IA-1'	'Py-5'	'TT-5'	0.9101	0.0839	0.0049	0.0011	0	FALSE	2.57948	1.54176	7.19867
'IA-1'	'TT-2'	'TT-3'	0.1846	0.3094	0.5058	0.0002	2	FALSE	1.49879	1.27004	2.5429
'IA-1'	'TT-2'	'TT-4'	0.2792	0.5939	0.1265	0.0004	1	FALSE	0.880229	0.489258	3.49557
'IA-1'	'TT-2'	'TT-5'	0.7496	0.2178	0.0326	0	0	FALSE	-0.290796	0.152905	-1.06356
'IA-1'	'TT-3'	'TT-4'	0.3173	0.6391	0.0436	0	1	FALSE	0.767245	0.565938	1.34814
'IA-1'	'TT-3'	'TT-5'	0.9837	0.0163	0	0	0	TRUE	1.54234	0.935189	Inf
'IA-1'	'TT-4'	'TT-5'	0.8657	0.1245	0.0083	0.0015	0	FALSE	1.23487	0.654358	Inf
'IA-2'	'IA-3'	'IA-4'	0.9814	0.0182	0.0004	0	0	TRUE	0.435671	0.351378	Inf
'IA-2'	'IA-3'	'NH4Ac-1E-0'	0.0929	0.5076	0.3995	0	1	FALSE	2.00704	1.81378	2.81367
'IA-2'	'IA-3'	'NH4Ac-2E+1'	0.46	0.3458	0.1496	0.0446	0	FALSE	1.61986	0.902681	4.13982
'IA-2'	'IA-3'	'NH4Ac-5E-0'	0.0598	0.7408	0.1992	0.0002	1	FALSE	1.69728	1.48763	2.50682
'IA-2'	'IA-3'	'NaCl-1E-0'	0.0885	0.9063	0.0052	0	1	FALSE	1.12385	0.603696	2.99788
'IA-2'	'IA-3'	'NaCl-2E+1'	0.3746	0.2955	0.1883	0.1416	0	FALSE	1.94443	1.31804	4.01917
'IA-2'	'IA-3'	'NaCl-2E-1'	0.3212	0.586	0.0928	0	1	FALSE	1.61307	1.05931	3.6042
'IA-2'	'IA-3'	'NaCl-5E-0'	0.5938	0.3439	0.0566	0.0057	0	FALSE	1.50391	0.930689	3.48311
'IA-2'	'IA-3'	'No'	0.915	0.0847	0.0003	0	0	FALSE	1.17515	0.688379	2.83909
'IA-2'	'IA-3'	'PD-2'	0.0473	0.9483	0.0044	0	1	FALSE	1.22593	0.712199	2.98807
'IA-2'	'IA-3'	'PD-3'	0.0721	0.9256	0.0023	0	1	FALSE	1.16992	0.686862	2.85516
'IA-2'	'IA-3'	'PD-4'	0.4385	0.5283	0.032	0.0012	1	FALSE	1.47362	0.926447	3.32939
'IA-2'	'IA-3'	'PD-5'	0.0162	0.9381	0.0457	0	1	FALSE	1.52586	1.00031	3.36006
'IA-2'	'IA-3'	'Py-2'	0.4154	0.4096	0.1519	0.0231	0	FALSE	1.58029	-0.89055	4.0944
'IA-2'	'IA-3'	'Py-3'	0.1381	0.4736	0.3429	0.0454	1	FALSE	1.96904	1.13886	4.44943
'IA-2'	'IA-3'	'Py-4'	0.1149	0.7536	0.1315	0	1	FALSE	1.53103	1.30842	2.41926
'IA-2'	'IA-3'	'Py-5'	0.9459	0.052	0.0021	0	0	FALSE	0.327652	0.237183	Inf
'IA-2'	'IA-3'	'TT-2'	0	0.0228	0.9705	0.0067	2	TRUE	2.66993	2.22367	4.27056
'IA-2'	'IA-3'	'TT-3'	0.0174	0.4737	0.5089	0	2	FALSE	2.13953	1.65818	3.83096
'IA-2'	'IA-3'	'TT-4'	0.0828	0.1556	0.3069	0.4547	3	FALSE	2.55121	1.79876	5.26578
'IA-2'	'IA-3'	'TT-5'	0.0703	0.1559	0.7738	0	2	FALSE	2.61418	2.40618	3.64744
'IA-2'	'IA-4'	'NH4Ac-1E-0'	0.0662	0.8825	0.0513	0	1	FALSE	2.563	2.16402	5.58776
'IA-2'	'IA-4'	'NH4Ac-2E+1'	0.6383	0.2578	0.0766	0.0273	0	FALSE	2.71784	1.79918	7.40436
'IA-2'	'IA-4'	'NH4Ac-5E-0'	0.507	0.4566	0.0364	0	0	FALSE	2.3976	1.93959	Inf
'IA-2'	'IA-4'	'NaCl-1E-0'	0.7757	0.2243	0	0	0	FALSE	1.71568	0.970202	Inf
'IA-2'	'IA-4'	'NaCl-2E+1'	0.6928	0.3061	0.0011	0	0	FALSE	2.22516	1.47134	Inf
'IA-2'	'IA-4'	'NaCl-2E-1'	0.0138	0.9856	0.0006	0	1	TRUE	2.09978	1.32702	Inf
'IA-2'	'IA-4'	'NaCl-5E-0'	0.9805	0.0195	0	0	0	TRUE	1.89489	1.15148	5.93144
'IA-2'	'IA-4'	'No'	0.1037	0.8963	0	0	1	FALSE	1.69711	1.07511	Inf
'IA-2'	'IA-4'	'PD-2'	0.0371	0.9629	0	0	1	TRUE	1.80824	1.48732	Inf
'IA-2'	'IA-4'	'PD-3'	0.0783	0.9217	0	0	1	FALSE	1.66627	1.34126	Inf
'IA-2'	'IA-4'	'PD-4'	0.4475	0.5524	0.0001	0	1	FALSE	1.85549	1.11646	Inf
'IA-2'	'IA-4'	'PD-5'	0.9128	0.0872	0	0	0	FALSE	1.94151	1.25239	Inf
'IA-2'	'IA-4'	'Py-2'	0.4371	0.5607	0.0022	0	1	FALSE	1.70844	1.29789	4.78674
'IA-2'	'IA-4'	'Py-3'	0.1472	0.8144	0.0384	0	1	FALSE	2.4661	2.06559	5.56516
'IA-2'	'IA-4'	'Py-4'	0.7702	0.226	0.0038	0	0	FALSE	2.04207	1.6288	5.0727
'IA-2'	'IA-4'	'Py-5'	0.4249	0.5751	0	0	1	FALSE	0.752552	0.635966	Inf
'IA-2'	'IA-4'	'TT-2'	0.0001	0.0671	0.6854	0.2474	2	FALSE	4.183	3.88192	Inf
'IA-2'	'IA-4'	'TT-3'	0.0008	0.2203	0.7786	0.0003	2	FALSE	3.77245	3.01839	7.93842
'IA-2'	'IA-4'	'TT-4'	0.4235	0.4086	0.147	0.0209	0	FALSE	2.86856	1.93101	7.53469
'IA-2'	'IA-4'	'TT-5'	0.0973	0.8956	0.0071	0	1	FALSE	2.35853	2.02903	Inf
'IA-2'	'NH4Ac-1E-0'	'NH4Ac-2E+1'	0.7999	0.1839	0.0162	0	0	FALSE	0.0214003	0.0810395	-0.843926
'IA-2'	'NH4Ac-1E-0'	'NH4Ac-5E-0'	0.7597	0.2182	0.0221	0	0	FALSE	-0.252437	-0.139013	-0.856553
'IA-2'	'NH4Ac-1E-0'	'NaCl-1E-0'	0.4423	0.5098	0.0479	0	1	FALSE	-0.787198	-0.435608	-2.67929
'IA-2'	'NH4Ac-1E-0'	'NaCl-2E+1'	0.5712	0.4268	0.002	0	0	FALSE	0.0614807	-0.300814	2.31431
'IA-2'	'NH4Ac-1E-0'	'NaCl-2E-1'	0.4588	0.5403	0.0009	0	1	FALSE	-0.554305	0.371145	-2.68353
'IA-2'	'NH4Ac-1E-0'	'NaCl-5E-0'	0.4099	0.5723	0.0178	0	1	FALSE	-0.643772	-0.382588	-2.57979
'IA-2'	'NH4Ac-1E-0'	'No'	0.9874	0.0126	0	0	0	TRUE	-0.94394	-0.550141	-2.2314
'IA-2'	'NH4Ac-1E-0'	'PD-2'	0.1643	0.703	0.1301	0.0026	1	FALSE	0.983881	-0.513469	3.16783
'IA-2'	'NH4Ac-1E-0'	'PD-3'	0.4799	0.5167	0.0034	0	1	FALSE	0.388266	0.227285	0.842938
'IA-2'	'NH4Ac-1E-0'	'PD-4'	0.5295	0.4702	0.0003	0	0	FALSE	-0.50731	-0.407802	-1.03053
'IA-2'	'NH4Ac-1E-0'	'PD-5'	0.6532	0.2444	0.1024	0	0	FALSE	-0.725801	-0.417027	-2.77759
'IA-2'	'NH4Ac-1E-0'	'Py-2'	0.4948	0.4927	0.0125	0	0	FALSE	0.0715699	0.146451	-1.1654
'IA-2'	'NH4Ac-1E-0'	'Py-3'	0.8048	0.1949	0.0003	0	0	FALSE	-0.431503	-0.261908	-1.20394
'IA-2'	'NH4Ac-1E-0'	'Py-4'	0.4202	0.3925	0.1873	0	0	FALSE	-1.11829	-0.897392	-2.06467
'IA-2'	'NH4Ac-1E-0'	'Py-5'	0.1311	0.8352	0.0337	0	1	FALSE	-2.22235	-2.24285	Inf
'IA-2'	'NH4Ac-1E-0'	'TT-2'	0.5411	0.3856	0.0733	0	0	FALSE	0.937631	0.81899	1.29411
'IA-2'	'NH4Ac-1E-0'	'TT-3'	0.5658	0.2701	0.1641	0	0	FALSE	1.16929	1.03713	1.53487
'IA-2'	'NH4Ac-1E-0'	'TT-4'	0.5055	0.486	0.0085	0	0	FALSE	-0.0784441	-0.143419	1.08797
'IA-2'	'NH4Ac-1E-0'	'TT-5'	0.4713	0.4572	0.0715	0	0	FALSE	-0.72412	-0.490011	-1.65459
'IA-2'	'NH4Ac-2E+1'	'NH4Ac-5E-0'	0.679	0.2531	0.0671	0.0008	0	FALSE	0.069516	-0.0971723	0.682028
'IA-2'	'NH4Ac-2E+1'	'NaCl-1E-0'	0.8002	0.1667	0.0239	0.0092	0	FALSE	-0.636563	-1.27909	1.29905
'IA-2'	'NH4Ac-2E+1'	'NaCl-2E+1'	0.4246	0.327	0.1755	0.0729	0	FALSE	-0.0952572	-0.762966	1.96967
'IA-2'	'NH4Ac-2E+1'	'NaCl-2E-1'	0.899	0.1007	0.0003	0	0	FALSE	-0.4747	-1.1227	1.50804
'IA-2'	'NH4Ac-2E+1'	'NaCl-5E-0'	0.4204	0.3325	0.1837	0.0634	0	FALSE	-0.245517	0.315124	-2.12496
'IA-2'	'NH4Ac-2E+1'	'No'	0.916	0.084	0	0	0	FALSE	-0.847205	-1.34842	0.706821
'IA-2'	'NH4Ac-2E+1'	'PD-2'	0.0284	0.0512	0.1831	0.7373	3	FALSE	1.31459	0.635917	3.56641
'IA-2'	'NH4Ac-2E+1'	'PD-3'	0.1668	0.1892	0.2688	0.3752	3	FALSE	0.784714	0.0860867	3.10851
'IA-2'	'NH4Ac-2E+1'	'PD-4'	0.4784	0.3936	0.0884	0.0396	0	FALSE	-0.312818	-1.00218	1.76532
'IA-2'	'NH4Ac-2E+1'	'PD-5'	0.3803	0.3706	0.197	0.0521	0	FALSE	-0.777586	-1.49471	1.42287
'IA-2'	'NH4Ac-2E+1'	'Py-2'	0.1371	0.1596	0.2765	0.4268	3	FALSE	0.956427	0.528401	3.69908
'IA-2'	'NH4Ac-2E+1'	'Py-3'	0.5964	0.3128	0.0774	0.0134	0	FALSE	-0.087856	-0.875924	2.32598
'IA-2'	'NH4Ac-2E+1'	'Py-4'	0.259	0.3778	0.2963	0.0669	1	FALSE	-0.919579	-1.70469	1.39592
'IA-2'	'NH4Ac-2E+1'	'Py-5'	0.5277	0.3149	0.122	0.0354	0	FALSE	-2.64895	-2.67466	Inf
'IA-2'	'NH4Ac-2E+1'	'TT-2'	0.1823	0.3559	0.3996	0.0622	2	FALSE	0.982476	0.338866	3.02616
'IA-2'	'NH4Ac-2E+1'	'TT-3'	0.4036	0.5234	0.073	0	1	FALSE	0.627179	0.463751	1.00683
'IA-2'	'NH4Ac-2E+1'	'TT-4'	0.4807	0.3473	0.1325	0.0395	0	FALSE	-0.649376	-0.355589	-1.67861
'IA-2'	'NH4Ac-2E+1'	'TT-5'	0.2306	0.4221	0.2809	0.0664	1	FALSE	-1.24817	-0.979044	-2.27685
'IA-2'	'NH4Ac-5E-0'	'NaCl-1E-0'	0.2252	0.7047	0.0697	0.0004	1	FALSE	-0.845335	-0.456325	-2.76504
'IA-2'	'NH4Ac-5E-0'	'NaCl-2E+1'	0.5754	0.3953	0.0286	0.0007	0	FALSE	0.118528	0.302071	-2.29922
'IA-2'	'NH4Ac-5E-0'	'NaCl-2E-1'	0.9112	0.0888	0	0	0	FALSE	-0.46288	-0.265502	-1.12712
'IA-2'	'NH4Ac-5E-0'	'NaCl-5E-0'	0.6235	0.282	0.094	0.0005	0	FALSE	-0.352423	-0.308145	-2.27585
'IA-2'	'NH4Ac-5E-0'	'No'	0.9975	0.0025	0	0	0	TRUE	-0.79696	0.43111	-2.16873
'IA-2'	'NH4Ac-5E-0'	'PD-2'	0.0554	0.1974	0.3408	0.4064	3	FALSE	1.38558	0.761227	3.68497
'IA-2'	'NH4Ac-5E-0'	'PD-3'	0.2943	0.5289	0.1626	0.0142	1	FALSE	0.667788	0.52107	1.18014
'IA-2'	'NH4Ac-5E-0'	'PD-4'	0.5487	0.4477	0.0032	0.0004	0	FALSE	-0.521489	-0.357606	-1.0605
'IA-2'	'NH4Ac-5E-0'	'PD-5'	0.3502	0.4256	0.2241	0.0001	1	FALSE	-0.820994	-1.47146	1.14304
'IA-2'	'NH4Ac-5E-0'	'Py-2'	0.4267	0.3975	0.1559	0.0199	0	FALSE	0.477184	-0.240494	2.90382
'IA-2'	'NH4Ac-5E-0'	'Py-3'	0.8063	0.1915	0.0021	0.0001	0	FALSE	-0.436223	-0.204594	-1.19117
'IA-2'	'NH4Ac-5E-0'	'Py-4'	0.2743	0.3225	0.403	0.0002	2	FALSE	-1.19888	-0.981002	-2.14216
'IA-2'	'NH4Ac-5E-0'	'Py-5'	0.3291	0.6061	0.0643	0.0005	1	FALSE	-2.37573	-2.39332	Inf
'IA-2'	'NH4Ac-5E-0'	'TT-2'	0.3338	0.2744	0.3906	0.0012	2	FALSE	1.06716	0.950718	1.43969
'IA-2'	'NH4Ac-5E-0'	'TT-3'	0.5595	0.3064	0.1341	0	0	FALSE	0.925257	0.785698	1.26984
'IA-2'	'NH4Ac-5E-0'	'TT-4'	0.5289	0.4438	0.0273	0	0	FALSE	-0.50898	-0.277556	-1.46615
'IA-2'	'NH4Ac-5E-0'	'TT-5'	0.2269	0.5713	0.2016	0.0002	1	FALSE	-1.039	-0.804362	-1.97475
'IA-2'	'NaCl-1E-0'	'NaCl-2E+1'	0.5234	0.4765	0.0001	0	0	FALSE	-0.0629958	0.061964	-0.565374
'IA-2'	'NaCl-1E-0'	'NaCl-2E-1'	0.868	0.132	0	0	0	FALSE	0.231376	0.116508	0.530318
'IA-2'	'NaCl-1E-0'	'NaCl-5E-0'	0.8616	0.135	0.0034	0	0	FALSE	-0.155164	-0.654644	1.37565
'IA-2'	'NaCl-1E-0'	'No'	0.9978	0.0022	0	0	0	TRUE	-0.111127	-0.517997	1.14125
'IA-2'	'NaCl-1E-0'	'PD-2'	0.0467	0.7607	0.1912	0.0014	1	FALSE	1.19433	0.693262	2.81363
'IA-2'	'NaCl-1E-0'	'PD-3'	0.2326	0.761	0.0064	0	1	FALSE	0.654485	0.161026	2.24668
'IA-2'	'NaCl-1E-0'	'PD-4'	0.4565	0.5426	0.0009	0	1	FALSE	0.419366	-0.100442	2.0367
'IA-2'	'NaCl-1E-0'	'PD-5'	0.8283	0.1639	0.0078	0	0	FALSE	-0.349284	-0.849293	1.15247
'IA-2'	'NaCl-1E-0'	'Py-2'	0.5508	0.4471	0.0021	0	0	FALSE	-0.469212	-0.253184	-1.38333
'IA-2'	'NaCl-1E-0'	'Py-3'	0.7317	0.2671	0.0012	0	0	FALSE	0.0469885	-0.319733	2.18199
'IA-2'	'NaCl-1E-0'	'Py-4'	0.7753	0.201	0.0237	0	0	FALSE	-0.509297	-1.12849	1.22158
'IA-2'	'NaCl-1E-0'	'Py-5'	0.5098	0.4902	0	0	0	FALSE	-1.7237	-1.69392	Inf
'IA-2'	'NaCl-1E-0'	'TT-2'	0.0057	0.0291	0.5478	0.4174	2	FALSE	2.4223	1.83013	4.37461
'IA-2'	'NaCl-1E-0'	'TT-3'	0.7246	0.1918	0.0836	0	0	FALSE	1.03975	0.972931	1.07675
'IA-2'	'NaCl-1E-0'	'TT-4'	0.4794	0.5005	0.0201	0	1	FALSE	0.324753	0.186142	0.971879
'IA-2'	'NaCl-1E-0'	'TT-5'	0.4994	0.4924	0.0082	0	0	FALSE	-0.0473015	0.106372	-0.854227
'IA-2'	'NaCl-2E+1'	'NaCl-2E-1'	0.6322	0.3677	0.0001	0	0	FALSE	-0.352361	-0.336073	-2.48522
'IA-2'	'NaCl-2E+1'	'NaCl-5E-0'	0.4038	0.4189	0.1579	0.0194	1	FALSE	0.29474	-0.317731	-2.35742
'IA-2'	'NaCl-2E+1'	'No'	0.6886	0.3114	0	0	0	FALSE	-0.60385	-1.07441	0.733013
'IA-2'	'NaCl-2E+1'	'PD-2'	0.022	0.055	0.2598	0.6632	3	FALSE	1.18521	0.643131	2.886
'IA-2'	'NaCl-2E+1'	'PD-3'	0.2909	0.2802	0.2558	0.1731	0	FALSE	0.299438	-0.278464	2.02521
'IA-2'	'NaCl-2E+1'	'PD-4'	0.3177	0.2895	0.2271	0.1657	0	FALSE	-0.132893	-0.718353	1.55922
'IA-2'	'NaCl-2E+1'	'PD-5'	0.6211	0.3734	0.0055	0	0	FALSE	-0.148596	-0.672922	1.42683
'IA-2'	'NaCl-2E+1'	'Py-2'	0.3275	0.3071	0.224	0.1414	0	FALSE	-0.327112	-0.985991	1.6799
'IA-2'	'NaCl-2E+1'	'Py-3'	0.3069	0.3254	0.2552	0.1125	1	FALSE	0.296759	-0.34881	2.2561
'IA-2'	'NaCl-2E+1'	'Py-4'	0.4597	0.2908	0.1522	0.0973	0	FALSE	-0.834341	-0.713991	-1.35507
'IA-2'	'NaCl-2E+1'	'Py-5'	0.6954	0.3031	0.0015	0	0	FALSE	-2.13985	-2.07692	-4.66645
'IA-2'	'NaCl-2E+1'	'TT-2'	0.0001	0.002	0.3024	0.6955	3	FALSE	2.16571	1.67655	3.76154
'IA-2'	'NaCl-2E+1'	'TT-3'	0.3342	0.6332	0.0325	0.0001	1	FALSE	0.661502	0.140211	2.21177
'IA-2'	'NaCl-2E+1'	'TT-4'	0.2571	0.2507	0.2579	0.2343	2	FALSE	0.112083	-0.606838	2.32837
'IA-2'	'NaCl-2E+1'	'TT-5'	0.6531	0.3434	0.0035	0	0	FALSE	-0.385465	-0.268081	-0.832445
'IA-2'	'NaCl-2E-1'	'NaCl-5E-0'	0.735	0.2649	0.0001	0	0	FALSE	-0.304702	-0.830659	1.39093
'IA-2'	'NaCl-2E-1'	'No'	0.9683	0.0317	0	0	0	TRUE	-0.355664	-0.222628	1.52507
'IA-2'	'NaCl-2E-1'	'PD-2'	0.0869	0.9097	0.0034	0	1	FALSE	1.02266	0.547891	2.72033
'IA-2'	'NaCl-2E-1'	'PD-3'	0.6966	0.3034	0	0	0	FALSE	0.0842405	0.0778862	0.411359
'IA-2'	'NaCl-2E-1'	'PD-4'	0.5277	0.4723	0	0	0	FALSE	-0.21716	-0.816202	1.57209
'IA-2'	'NaCl-2E-1'	'PD-5'	0.9699	0.0293	0.0008	0	0	TRUE	-0.347454	-0.864104	1.22598
'IA-2'	'NaCl-2E-1'	'Py-2'	0.542	0.4576	0.0004	0	0	FALSE	-0.326356	-0.17649	-1.17731
'IA-2'	'NaCl-2E-1'	'Py-3'	0.4772	0.5189	0.0039	0	1	FALSE	0.440759	-0.217558	2.58649
'IA-2'	'NaCl-2E-1'	'Py-4'	0.901	0.0926	0.0064	0	0	FALSE	-0.486448	-0.365388	-0.957605
'IA-2'	'NaCl-2E-1'	'Py-5'	0.151	0.849	0	0	1	FALSE	-1.60261	-1.57123	Inf
'IA-2'	'NaCl-2E-1'	'TT-2'	0.0246	0.3931	0.5813	0.001	2	FALSE	2.04006	1.9564	2.29505
'IA-2'	'NaCl-2E-1'	'TT-3'	0.9842	0.0158	0	0	0	TRUE	-0.0300559	0.0819582	-3.31681
'IA-2'	'NaCl-2E-1'	'TT-4'	0.5315	0.4681	0.0004	0	0	FALSE	-0.58356	-0.537368	-2.11828
'IA-2'	'NaCl-2E-1'	'TT-5'	0.8066	0.1817	0.0117	0	0	FALSE	-0.577763	-0.299269	-1.75937
'IA-2'	'NaCl-5E-0'	'No'	0.9634	0.0366	0	0	0	TRUE	0.0314393	-0.0552388	0.357962
'IA-2'	'NaCl-5E-0'	'PD-2'	0.0048	0.0163	0.109	0.8699	3	FALSE	1.35317	0.825512	3.03008
'IA-2'	'NaCl-5E-0'	'PD-3'	0.5526	0.326	0.1175	0.0039	0	FALSE	0.213253	-0.317243	1.7895
'IA-2'	'NaCl-5E-0'	'PD-4'	0.4684	0.3969	0.1142	0.0205	0	FALSE	0.0540176	-0.490015	1.69618
'IA-2'	'NaCl-5E-0'	'PD-5'	0.7171	0.2534	0.0254	0.0041	0	FALSE	-0.432106	-0.962793	1.18738
'IA-2'	'NaCl-5E-0'	'Py-2'	0.5296	0.3512	0.1111	0.0081	0	FALSE	-0.542538	-1.2042	1.45998
'IA-2'	'NaCl-5E-0'	'Py-3'	0.6571	0.2947	0.0453	0.0029	0	FALSE	-0.0173625	-0.647432	1.94208
'IA-2'	'NaCl-5E-0'	'Py-4'	0.2972	0.5053	0.1824	0.0151	1	FALSE	-0.746489	-1.39274	1.05528
'IA-2'	'NaCl-5E-0'	'Py-5'	0.9812	0.0187	0.0001	0	0	TRUE	-1.91319	-1.84307	Inf
'IA-2'	'NaCl-5E-0'	'TT-2'	0	0	0.0195	0.9805	3	TRUE	2.87554	2.33288	4.86136
'IA-2'	'NaCl-5E-0'	'TT-3'	0.3002	0.6174	0.0824	0	1	FALSE	0.772112	0.679254	0.923081
'IA-2'	'NaCl-5E-0'	'TT-4'	0.3627	0.3442	0.2168	0.0763	0	FALSE	0.158428	-0.598436	2.42266
'IA-2'	'NaCl-5E-0'	'TT-5'	0.7993	0.1912	0.0095	0	0	FALSE	0.0652795	0.0874791	0.53508
'IA-2'	'No'	'PD-2'	0.0257	0.9743	0	0	1	TRUE	1.25442	0.837906	2.60722
'IA-2'	'No'	'PD-3'	0.1514	0.8486	0	0	1	FALSE	0.706698	0.296136	2.04013
'IA-2'	'No'	'PD-4'	0.4296	0.5704	0	0	1	FALSE	0.693674	0.265635	2.05078
'IA-2'	'No'	'PD-5'	1	0	0	0	0	TRUE	0.27784	-0.103012	1.47441
'IA-2'	'No'	'Py-2'	0.5059	0.4941	0	0	0	FALSE	0.0894425	-0.490815	1.93255
'IA-2'	'No'	'Py-3'	0.5344	0.4655	0.0001	0	0	FALSE	0.400128	-0.0981959	2.10925
'IA-2'	'No'	'Py-4'	0.9953	0.0047	0	0	0	TRUE	-0.0771271	-0.048847	-0.316613
'IA-2'	'No'	'Py-5'	0.2271	0.7729	0	0	1	FALSE	-1.29441	-1.0707	Inf
'IA-2'	'No'	'TT-2'	0.0059	0.9934	0.0007	0	1	TRUE	1.77469	1.37252	3.07108
'IA-2'	'No'	'TT-3'	0.9361	0.0639	0	0	0	FALSE	0.743858	0.668822	0.743449
'IA-2'	'No'	'TT-4'	0.5103	0.4897	0	0	0	FALSE	0.0257602	-0.642262	1.99524
'IA-2'	'No'	'TT-5'	0.9842	0.0158	0	0	0	TRUE	-0.0267323	-0.0216064	-0.22291
'IA-2'	'PD-2'	'PD-3'	0.067	0.5366	0.3716	0.0248	1	FALSE	1.22896	0.752466	2.77782
'IA-2'	'PD-2'	'PD-4'	0.4213	0.4529	0.1144	0.0114	1	FALSE	1.49809	0.988841	3.18342
'IA-2'	'PD-2'	'PD-5'	0.9626	0.0374	0	0	0	TRUE	0.337286	-0.162052	1.90889
'IA-2'	'PD-2'	'Py-2'	0.1467	0.1466	0.2877	0.419	3	FALSE	-0.871392	-1.52335	1.03214
'IA-2'	'PD-2'	'Py-3'	0.2038	0.3023	0.3606	0.1333	2	FALSE	-0.834474	-1.43132	0.986773
'IA-2'	'PD-2'	'Py-4'	0.0298	0.1837	0.4613	0.3252	2	FALSE	-1.39631	-1.29561	-1.86926
'IA-2'	'PD-2'	'Py-5'	0.0215	0.4306	0.3845	0.1634	1	FALSE	-3.28926	-3.28795	Inf
'IA-2'	'PD-2'	'TT-2'	0.4126	0.5674	0.02	0	1	FALSE	-0.531196	-1.07014	0.919099
'IA-2'	'PD-2'	'TT-3'	0.0644	0.9345	0.0011	0	1	FALSE	-1.16454	-1.17424	-1.82313
'IA-2'	'PD-2'	'TT-4'	0.0357	0.1911	0.3445	0.4287	3	FALSE	-1.59703	-1.40334	-2.3687
'IA-2'	'PD-2'	'TT-5'	0.0313	0.289	0.3803	0.2994	2	FALSE	-1.67775	-1.51537	-2.37433
'IA-2'	'PD-3'	'PD-4'	0.4055	0.3959	0.1589	0.0397	0	FALSE	1.44232	0.932355	3.12513
'IA-2'	'PD-3'	'PD-5'	0.9175	0.0825	0	0	0	FALSE	0.336257	-0.154394	1.88239
'IA-2'	'PD-3'	'Py-2'	0.2073	0.2072	0.2466	0.3389	3	FALSE	-0.617959	-1.36803	1.53473
'IA-2'	'PD-3'	'Py-3'	0.0799	0.4908	0.3081	0.1212	1	FALSE	-1.50538	-1.36137	-2.11563
'IA-2'	'PD-3'	'Py-4'	0.1149	0.3511	0.315	0.219	1	FALSE	-1.14307	-1.84193	0.840905
'IA-2'	'PD-3'	'Py-5'	0.0867	0.9132	0.0001	0	1	FALSE	-1.87246	-1.8427	Inf
'IA-2'	'PD-3'	'TT-2'	0.0427	0.2103	0.6865	0.0605	2	FALSE	1.31845	0.788435	3.07519
'IA-2'	'PD-3'	'TT-3'	0.7863	0.2136	0.0001	0	0	FALSE	-0.0270126	-0.505792	1.35704
'IA-2'	'PD-3'	'TT-4'	0.1633	0.1879	0.2707	0.3781	3	FALSE	-0.788322	-1.51416	1.32391
'IA-2'	'PD-3'	'TT-5'	0.29	0.681	0.0288	0.0002	1	FALSE	-0.681247	-0.542788	-1.19073
'IA-2'	'PD-4'	'PD-5'	0.5448	0.4552	0	0	0	FALSE	0.384727	-0.118857	1.93184
'IA-2'	'PD-4'	'Py-2'	0.2594	0.2596	0.2339	0.2471	1	FALSE	-0.303424	-1.08015	1.94913
'IA-2'	'PD-4'	'Py-3'	0.3955	0.3767	0.1418	0.086	0	FALSE	-0.401018	-1.09824	1.65707
'IA-2'	'PD-4'	'Py-4'	0.4172	0.4297	0.1088	0.0443	1	FALSE	-0.610871	-0.424897	-1.25297
'IA-2'	'PD-4'	'Py-5'	0.4303	0.5697	0	0	1	FALSE	-1.54165	-1.53484	Inf
'IA-2'	'PD-4'	'TT-2'	0.0046	0.0321	0.5243	0.439	2	FALSE	1.78894	1.25386	3.62894
'IA-2'	'PD-4'	'TT-3'	0.2704	0.2316	0.2689	0.2291	0	FALSE	1.38162	0.777204	3.36584
'IA-2'	'PD-4'	'TT-4'	0.2469	0.2537	0.2647	0.2347	2	FALSE	0.532004	-0.409516	2.89664
'IA-2'	'PD-4'	'TT-5'	0.511	0.4888	0.0002	0	0	FALSE	-0.00375372	0.0849732	0.586694
'IA-2'	'PD-5'	'Py-2'	0.5618	0.4298	0.0084	0	0	FALSE	-0.655029	-0.534338	-1.38683
'IA-2'	'PD-5'	'Py-3'	0.6075	0.3601	0.0324	0	0	FALSE	0.240148	0.125928	0.629854
'IA-2'	'PD-5'	'Py-4'	0.526	0.4522	0.0216	0.0002	0	FALSE	-0.105502	-0.0878266	-0.767929
'IA-2'	'PD-5'	'Py-5'	0.7878	0.2122	0	0	0	FALSE	-1.81269	-1.72547	Inf
'IA-2'	'PD-5'	'TT-2'	0.0322	0.0512	0.7016	0.215	2	FALSE	1.87404	1.3397	3.53737
'IA-2'	'PD-5'	'TT-3'	0.0896	0.1416	0.7625	0.0063	2	FALSE	1.74299	1.2063	3.36855
'IA-2'	'PD-5'	'TT-4'	0.3499	0.3146	0.2111	0.1244	0	FALSE	0.92903	0.214471	3.13677
'IA-2'	'PD-5'	'TT-5'	0.677	0.3183	0.0047	0	0	FALSE	0.0163082	0.0443766	-0.331192
'IA-2'	'Py-2'	'Py-3'	0.0803	0.2015	0.3473	0.3709	3	FALSE	1.83753	1.07737	4.68306
'IA-2'	'Py-2'	'Py-4'	0.555	0.4239	0.021	0.0001	0	FALSE	1.20883	0.631883	4.95206
'IA-2'	'Py-2'	'Py-5'	0.4733	0.5264	0.0003	0	1	FALSE	-0.712065	-0.731508	Inf
'IA-2'	'Py-2'	'TT-2'	0.0813	0.2127	0.3146	0.3914	3	FALSE	1.31081	0.993639	2.95309
'IA-2'	'Py-2'	'TT-3'	0.5386	0.4327	0.0287	0	0	FALSE	0.370714	-0.254858	2.25052
'IA-2'	'Py-2'	'TT-4'	0.251	0.2479	0.2462	0.2549	3	FALSE	-0.43736	0.344987	2.38202
'IA-2'	'Py-2'	'TT-5'	0.4341	0.4239	0.1288	0.0132	0	FALSE	-0.842687	-0.5353	-1.84505
'IA-2'	'Py-3'	'Py-4'	0.8142	0.184	0.0018	0	0	FALSE	0.492481	0.257872	1.24669
'IA-2'	'Py-3'	'Py-5'	0.5492	0.4507	0.0001	0	0	FALSE	-0.203646	-0.212933	Inf
'IA-2'	'Py-3'	'TT-2'	0.0909	0.179	0.5936	0.1365	2	FALSE	1.33696	0.763526	3.07062
'IA-2'	'Py-3'	'TT-3'	0.6508	0.2574	0.0569	0.0349	0	FALSE	0.751597	0.124014	2.57329
'IA-2'	'Py-3'	'TT-4'	0.2707	0.2639	0.2422	0.2232	0	FALSE	-0.309414	-1.20118	2.34316
'IA-2'	'Py-3'	'TT-5'	0.352	0.5748	0.0732	0	1	FALSE	-0.696621	-0.435551	-1.6019
'IA-2'	'Py-4'	'Py-5'	0.9824	0.0176	0	0	0	TRUE	-0.560702	-0.586947	Inf
'IA-2'	'Py-4'	'TT-2'	0.0896	0.1396	0.7041	0.0667	2	FALSE	1.5402	1.4593	2.01208
'IA-2'	'Py-4'	'TT-3'	0.395	0.3511	0.2539	0	0	FALSE	1.13906	0.989519	1.57951
'IA-2'	'Py-4'	'TT-4'	0.4332	0.4046	0.1452	0.017	0	FALSE	0.492622	-0.318046	3.07337
'IA-2'	'Py-4'	'TT-5'	0.6669	0.3167	0.0164	0	0	FALSE	0.0350444	0.128684	-0.918493
'IA-2'	'Py-5'	'TT-2'	0.0101	0.8765	0.1134	0	1	FALSE	2.76067	2.42644	5.62667
'IA-2'	'Py-5'	'TT-3'	0.1234	0.8535	0.0231	0	1	FALSE	2.3683	2.06799	Inf
'IA-2'	'Py-5'	'TT-4'	0.4483	0.5461	0.0056	0	1	FALSE	1.74804	1.23262	Inf
'IA-2'	'Py-5'	'TT-5'	0.9151	0.0849	0	0	0	FALSE	1.38061	0.980275	Inf
'IA-2'	'TT-2'	'TT-3'	0.0504	0.3399	0.6097	0	2	FALSE	1.53282	1.0422	3.29828
'IA-2'	'TT-2'	'TT-4'	0.4532	0.5112	0.0356	0	1	FALSE	0.517105	0.356524	2.89383
'IA-2'	'TT-2'	'TT-5'	0.5235	0.3899	0.0866	0	0	FALSE	-0.970798	-0.832966	-1.37755
'IA-2'	'TT-3'	'TT-4'	0.4562	0.5363	0.0075	0	1	FALSE	0.370096	-0.11959	2.26992
'IA-2'	'TT-3'	'TT-5'	0.9947	0.0053	0	0	0	TRUE	0.82831	0.370182	Inf
'IA-2'	'TT-4'	'TT-5'	0.5438	0.4523	0.0039	0	0	FALSE	0.91799	0.565032	3.14237
'IA-3'	'IA-4'	'NH4Ac-1E-0'	0.2268	0.6931	0.0801	0	1	FALSE	0.991635	0.802205	1.61015
'IA-3'	'IA-4'	'NH4Ac-2E+1'	0.3473	0.2857	0.2137	0.1533	0	FALSE	1.53365	1.01838	3.78109
'IA-3'	'IA-4'	'NH4Ac-5E-0'	0.4741	0.3687	0.1334	0.0238	0	FALSE	1.13598	0.386795	3.51692
'IA-3'	'IA-4'	'NaCl-1E-0'	0.7525	0.2107	0.0301	0.0067	0	FALSE	1.0275	0.451564	2.83353
'IA-3'	'IA-4'	'NaCl-2E+1'	0.4698	0.5251	0.0051	0	1	FALSE	0.716397	0.136851	2.50612
'IA-3'	'IA-4'	'NaCl-2E-1'	0.2096	0.774	0.0164	0	1	FALSE	0.922382	0.370514	2.66717
'IA-3'	'IA-4'	'NaCl-5E-0'	0.3952	0.5936	0.0112	0	1	FALSE	0.82665	0.266949	2.63355
'IA-3'	'IA-4'	'No'	0.5296	0.4704	0	0	0	FALSE	0.95763	0.560364	2.25776
'IA-3'	'IA-4'	'PD-2'	0.7712	0.2112	0.0176	0	0	FALSE	1.01797	0.462826	2.83626
'IA-3'	'IA-4'	'PD-3'	0.8114	0.1831	0.0055	0	0	FALSE	0.932022	0.820938	1.21656
'IA-3'	'IA-4'	'PD-4'	0.3767	0.6154	0.0079	0	1	FALSE	0.817535	0.279928	2.56658
'IA-3'	'IA-4'	'PD-5'	0.9014	0.0937	0.004	0.0009	0	FALSE	0.85132	0.334608	2.50152
'IA-3'	'IA-4'	'Py-2'	0.5355	0.4493	0.0152	0	0	FALSE	0.563825	0.389017	0.945584
'IA-3'	'IA-4'	'Py-3'	0.259	0.6788	0.0622	0	1	FALSE	0.932737	0.731919	1.53621
'IA-3'	'IA-4'	'Py-4'	0.6931	0.2308	0.0558	0.0203	0	FALSE	0.946707	0.218462	3.18461
'IA-3'	'IA-4'	'Py-5'	0.2681	0.7104	0.0215	0	1	FALSE	0.860571	0.730983	1.10171
'IA-3'	'IA-4'	'TT-2'	0.0095	0.3209	0.4157	0.2539	2	FALSE	1.94875	1.34873	3.85766
'IA-3'	'IA-4'	'TT-3'	0.0697	0.1673	0.7628	0.0002	2	FALSE	2.06859	1.98694	2.33127
'IA-3'	'IA-4'	'TT-4'	0.7662	0.2034	0.0248	0.0056	0	FALSE	0.753018	0.043243	2.90353
'IA-3'	'IA-4'	'TT-5'	0.6237	0.3761	0.0002	0	0	FALSE	0.180026	0.0936671	0.29935
'IA-3'	'NH4Ac-1E-0'	'NH4Ac-2E+1'	0.4807	0.47	0.0493	0	0	FALSE	0.408573	0.375118	2.89701
'IA-3'	'NH4Ac-1E-0'	'NH4Ac-5E-0'	0.824	0.1571	0.0188	0.0001	0	FALSE	0.0573156	0.330529	-2.51368
'IA-3'	'NH4Ac-1E-0'	'NaCl-1E-0'	0.8696	0.1181	0.0123	0	0	FALSE	0.0959886	0.295218	2.22727
'IA-3'	'NH4Ac-1E-0'	'NaCl-2E+1'	0.4987	0.4993	0.002	0	1	FALSE	0.124086	-0.302304	-2.364
'IA-3'	'NH4Ac-1E-0'	'NaCl-2E-1'	0.4757	0.5214	0.0029	0	1	FALSE	-0.16034	-0.309532	2.32194
'IA-3'	'NH4Ac-1E-0'	'NaCl-5E-0'	0.544	0.4555	0.0005	0	0	FALSE	-0.140651	0.309354	2.34378
'IA-3'	'NH4Ac-1E-0'	'No'	0.8399	0.1601	0	0	0	FALSE	-0.112058	0.202639	1.47877
'IA-3'	'NH4Ac-1E-0'	'PD-2'	0.1055	0.1737	0.7187	0.0021	2	FALSE	1.76498	1.60545	2.45206
'IA-3'	'NH4Ac-1E-0'	'PD-3'	0.4301	0.2949	0.275	0	0	FALSE	1.22538	1.09085	1.69882
'IA-3'	'NH4Ac-1E-0'	'PD-4'	0.8811	0.1177	0.0012	0	0	FALSE	0.0261017	0.0656851	-0.47001
'IA-3'	'NH4Ac-1E-0'	'PD-5'	0.7163	0.2555	0.0282	0	0	FALSE	-0.24463	-0.93534	1.89829
'IA-3'	'NH4Ac-1E-0'	'Py-2'	0.5642	0.3919	0.0439	0	0	FALSE	0.498316	0.283244	1.40621
'IA-3'	'NH4Ac-1E-0'	'Py-3'	0.894	0.1058	0.0002	0	0	FALSE	-0.393504	-0.230037	-1.10246
'IA-3'	'NH4Ac-1E-0'	'Py-4'	0.3936	0.5517	0.0547	0	1	FALSE	-0.642282	-0.393053	-1.55726
'IA-3'	'NH4Ac-1E-0'	'Py-5'	0.4384	0.5155	0.0461	0	1	FALSE	-0.542968	-0.298728	-1.47741
'IA-3'	'NH4Ac-1E-0'	'TT-2'	0.6501	0.3472	0.0027	0	0	FALSE	0.27474	0.151303	0.595172
'IA-3'	'NH4Ac-1E-0'	'TT-3'	0.6286	0.2492	0.1222	0	0	FALSE	1.03679	0.904903	1.38457
'IA-3'	'NH4Ac-1E-0'	'TT-4'	0.3717	0.5946	0.0337	0	1	FALSE	-0.622618	-0.369697	-1.53672
'IA-3'	'NH4Ac-1E-0'	'TT-5'	0.1443	0.735	0.1207	0	1	FALSE	-1.33126	-1.1542	-2.2916
'IA-3'	'NH4Ac-2E+1'	'NH4Ac-5E-0'	0.4063	0.3815	0.1849	0.0273	0	FALSE	-0.00790444	-0.10704	0.914816
'IA-3'	'NH4Ac-2E+1'	'NaCl-1E-0'	0.3573	0.3449	0.2335	0.0643	0	FALSE	-0.140549	-0.832688	1.96763
'IA-3'	'NH4Ac-2E+1'	'NaCl-2E+1'	0.2556	0.2647	0.2498	0.2299	1	FALSE	-0.419825	-1.13528	1.72089
'IA-3'	'NH4Ac-2E+1'	'NaCl-2E-1'	0.4949	0.4702	0.0349	0	0	FALSE	-0.467908	-0.548327	1.72109
'IA-3'	'NH4Ac-2E+1'	'NaCl-5E-0'	0.2577	0.2652	0.256	0.2211	1	FALSE	-0.129569	-0.849223	2.04462
'IA-3'	'NH4Ac-2E+1'	'No'	0.4989	0.4957	0.0054	0	0	FALSE	-0.402495	-0.929065	1.19924
'IA-3'	'NH4Ac-2E+1'	'PD-2'	0.0944	0.1789	0.3202	0.4065	3	FALSE	1.70852	0.959677	4.27243
'IA-3'	'NH4Ac-2E+1'	'PD-3'	0.2838	0.263	0.2328	0.2204	0	FALSE	1.23466	0.737445	3.35256
'IA-3'	'NH4Ac-2E+1'	'PD-4'	0.4604	0.4088	0.1274	0.0034	0	FALSE	-0.166579	-0.287924	2.00636
'IA-3'	'NH4Ac-2E+1'	'PD-5'	0.2144	0.2232	0.2626	0.2998	3	FALSE	-0.683588	-1.49544	1.67843
'IA-3'	'NH4Ac-2E+1'	'Py-2'	0.1394	0.1735	0.2904	0.3967	3	FALSE	0.996	0.1853	3.77662
'IA-3'	'NH4Ac-2E+1'	'Py-3'	0.4399	0.3717	0.1595	0.0289	0	FALSE	-0.43703	-0.229423	-1.47394
'IA-3'	'NH4Ac-2E+1'	'Py-4'	0.1603	0.1904	0.2747	0.3746	3	FALSE	-0.830746	-1.70643	1.64702
'IA-3'	'NH4Ac-2E+1'	'Py-5'	0.2833	0.2603	0.2386	0.2178	0	FALSE	-1.35674	-1.01168	-2.63681
'IA-3'	'NH4Ac-2E+1'	'TT-2'	0.3854	0.3617	0.2149	0.038	0	FALSE	-0.0675877	-0.781922	2.01653
'IA-3'	'NH4Ac-2E+1'	'TT-3'	0.4983	0.4843	0.0174	0	0	FALSE	0.107509	0.103423	-0.681901
'IA-3'	'NH4Ac-2E+1'	'TT-4'	0.0975	0.1664	0.3134	0.4227	3	FALSE	-1.58072	-1.28263	-2.88372
'IA-3'	'NH4Ac-2E+1'	'TT-5'	0.1196	0.1984	0.2947	0.3873	3	FALSE	-2.24249	-1.98022	Inf
'IA-3'	'NH4Ac-5E-0'	'NaCl-1E-0'	0.4718	0.2933	0.1938	0.0411	0	FALSE	-0.271901	-0.317971	-2.18989
'IA-3'	'NH4Ac-5E-0'	'NaCl-2E+1'	0.475	0.4175	0.0878	0.0197	0	FALSE	-0.128619	-0.776302	1.94644
'IA-3'	'NH4Ac-5E-0'	'NaCl-2E-1'	0.8486	0.1387	0.0099	0.0028	0	FALSE	-0.378668	-1.00293	1.58279
'IA-3'	'NH4Ac-5E-0'	'NaCl-5E-0'	0.5027	0.413	0.0685	0.0158	0	FALSE	-0.159054	-0.807496	1.87822
'IA-3'	'NH4Ac-5E-0'	'No'	0.9451	0.0549	0	0	0	FALSE	-0.27483	-0.71506	1.157
'IA-3'	'NH4Ac-5E-0'	'PD-2'	0.0386	0.1485	0.4044	0.4085	3	FALSE	1.85693	1.47496	3.74474
'IA-3'	'NH4Ac-5E-0'	'PD-3'	0.1311	0.4601	0.3913	0.0175	1	FALSE	1.19515	0.529592	3.24122
'IA-3'	'NH4Ac-5E-0'	'PD-4'	0.9083	0.0869	0.0045	0.0003	0	FALSE	-0.297829	-0.147834	-0.855969
'IA-3'	'NH4Ac-5E-0'	'PD-5'	0.3376	0.3115	0.3052	0.0457	0	FALSE	-0.649575	-0.451613	-1.32803
'IA-3'	'NH4Ac-5E-0'	'Py-2'	0.3509	0.3249	0.2859	0.0383	0	FALSE	0.594177	-0.178021	3.10916
'IA-3'	'NH4Ac-5E-0'	'Py-3'	0.8822	0.1087	0.006	0.0031	0	FALSE	-0.707976	-0.471324	-1.49276
'IA-3'	'NH4Ac-5E-0'	'Py-4'	0.1959	0.4059	0.3562	0.042	1	FALSE	-1.03263	-0.763606	-2.01877
'IA-3'	'NH4Ac-5E-0'	'Py-5'	0.3414	0.4266	0.201	0.031	1	FALSE	-1.0061	-0.723047	-2.02021
'IA-3'	'NH4Ac-5E-0'	'TT-2'	0.6888	0.2514	0.059	0.0008	0	FALSE	0.0945172	-0.546123	2.05641
'IA-3'	'NH4Ac-5E-0'	'TT-3'	0.5987	0.363	0.0383	0	0	FALSE	0.483008	0.332885	0.818726
'IA-3'	'NH4Ac-5E-0'	'TT-4'	0.1946	0.4771	0.2915	0.0368	1	FALSE	-1.36291	-1.10916	-2.36404
'IA-3'	'NH4Ac-5E-0'	'TT-5'	0.0421	0.4439	0.4687	0.0453	2	FALSE	-1.95589	-1.766	-2.97189
'IA-3'	'NaCl-1E-0'	'NaCl-2E+1'	0.5227	0.3763	0.0874	0.0136	0	FALSE	-0.883578	-0.744006	-1.42485
'IA-3'	'NaCl-1E-0'	'NaCl-2E-1'	0.9461	0.0534	0.0004	0.0001	0	FALSE	-0.257846	-0.776575	1.27808
'IA-3'	'NaCl-1E-0'	'NaCl-5E-0'	0.5744	0.3445	0.07	0.0111	0	FALSE	-0.535229	-1.07469	1.09826
'IA-3'	'NaCl-1E-0'	'No'	0.9711	0.0289	0	0	0	TRUE	-0.162432	-0.551966	1.00606
'IA-3'	'NaCl-1E-0'	'PD-2'	0.0819	0.6626	0.255	0.0005	1	FALSE	1.09225	0.561061	2.77843
'IA-3'	'NaCl-1E-0'	'PD-3'	0.3743	0.5961	0.0296	0	1	FALSE	0.608414	0.10624	2.11778
'IA-3'	'NaCl-1E-0'	'PD-4'	0.8189	0.1645	0.0166	0	0	FALSE	0.0695918	-0.472074	1.71444
'IA-3'	'NaCl-1E-0'	'PD-5'	0.2215	0.3068	0.4462	0.0255	2	FALSE	-0.7513	-1.30449	0.866822
'IA-3'	'NaCl-1E-0'	'Py-2'	0.9275	0.0661	0.0053	0.0011	0	FALSE	-0.925652	-0.683253	-1.64955
'IA-3'	'NaCl-1E-0'	'Py-3'	0.909	0.0842	0.0054	0.0014	0	FALSE	-0.798199	-1.43166	1.19648
'IA-3'	'NaCl-1E-0'	'Py-4'	0.1663	0.3642	0.4452	0.0243	2	FALSE	-0.916478	-1.55887	0.855177
'IA-3'	'NaCl-1E-0'	'Py-5'	0.4895	0.3933	0.1005	0.0167	0	FALSE	-0.927502	-0.798213	-1.51362
'IA-3'	'NaCl-1E-0'	'TT-2'	0.1547	0.1485	0.3036	0.3932	3	FALSE	0.876221	0.241979	2.79681
'IA-3'	'NaCl-1E-0'	'TT-3'	0.8547	0.1447	0.0006	0	0	FALSE	0.024066	-0.0253743	-0.287638
'IA-3'	'NaCl-1E-0'	'TT-4'	0.1936	0.417	0.3614	0.028	1	FALSE	-1.10261	-0.915977	-1.93373
'IA-3'	'NaCl-1E-0'	'TT-5'	0.4008	0.3698	0.2115	0.0179	0	FALSE	-1.53763	-1.36939	-2.43548
'IA-3'	'NaCl-2E+1'	'NaCl-2E-1'	0.5061	0.4926	0.0013	0	0	FALSE	-0.0210014	0.303508	2.33334
'IA-3'	'NaCl-2E+1'	'NaCl-5E-0'	0.2234	0.2437	0.2638	0.2691	3	FALSE	0.735257	0.0635746	2.93288
'IA-3'	'NaCl-2E+1'	'No'	0.5197	0.4803	0	0	0	FALSE	0.165427	-0.283852	1.47862
'IA-3'	'NaCl-2E+1'	'PD-2'	0.005	0.0832	0.4636	0.4482	2	FALSE	1.9037	1.33953	3.73116
'IA-3'	'NaCl-2E+1'	'PD-3'	0.4033	0.2957	0.182	0.119	0	FALSE	1.07395	0.508209	2.80393
'IA-3'	'NaCl-2E+1'	'PD-4'	0.4354	0.3455	0.1613	0.0578	0	FALSE	0.337914	-0.258327	2.11696
'IA-3'	'NaCl-2E+1'	'PD-5'	0.5196	0.4047	0.0703	0.0054	0	FALSE	0.26997	-0.320613	1.98765
'IA-3'	'NaCl-2E+1'	'Py-2'	0.4596	0.3903	0.1262	0.0239	0	FALSE	0.0370292	-0.293341	-2.10857
'IA-3'	'NaCl-2E+1'	'Py-3'	0.3903	0.3283	0.1977	0.0837	0	FALSE	0.272153	-0.350966	2.30131
'IA-3'	'NaCl-2E+1'	'Py-4'	0.2877	0.277	0.2431	0.1922	0	FALSE	-0.420941	-0.288349	-1.09231
'IA-3'	'NaCl-2E+1'	'Py-5'	0.4673	0.5229	0.0098	0	1	FALSE	-0.523071	-0.450869	-0.971753
'IA-3'	'NaCl-2E+1'	'TT-2'	0.0126	0.1075	0.4233	0.4566	3	FALSE	1.44021	0.925825	3.06745
'IA-3'	'NaCl-2E+1'	'TT-3'	0.5296	0.4585	0.0118	0.0001	0	FALSE	0.466401	-0.0688844	2.07767
'IA-3'	'NaCl-2E+1'	'TT-4'	0.2085	0.2193	0.2654	0.3068	3	FALSE	-0.494697	-1.2062	1.56711
'IA-3'	'NaCl-2E+1'	'TT-5'	0.4511	0.5302	0.0187	0	1	FALSE	-1.05521	-0.996331	-1.6199
'IA-3'	'NaCl-2E-1'	'NaCl-5E-0'	0.5631	0.4367	0.0002	0	0	FALSE	-0.195545	-0.739361	1.47955
'IA-3'	'NaCl-2E-1'	'No'	0.8435	0.1565	0	0	0	FALSE	0.0822537	-0.244625	1.12026
'IA-3'	'NaCl-2E-1'	'PD-2'	0.3024	0.3349	0.3627	0	2	FALSE	1.4098	0.900141	3.12448
'IA-3'	'NaCl-2E-1'	'PD-3'	0.9638	0.0348	0.0014	0	0	TRUE	0.527391	0.412366	0.710047
'IA-3'	'NaCl-2E-1'	'PD-4'	0.9652	0.0348	0	0	0	TRUE	-0.0777123	-0.0704931	-0.50033
'IA-3'	'NaCl-2E-1'	'PD-5'	0.7955	0.1984	0.0061	0	0	FALSE	-0.260248	-0.790672	1.32226
'IA-3'	'NaCl-2E-1'	'Py-2'	0.9411	0.0587	0.0002	0	0	FALSE	-0.293574	-0.151757	-0.932403
'IA-3'	'NaCl-2E-1'	'Py-3'	0.8424	0.1563	0.0013	0	0	FALSE	0.0847936	-0.540444	2.09308
'IA-3'	'NaCl-2E-1'	'Py-4'	0.5634	0.4147	0.0219	0	0	FALSE	-0.404408	-1.04468	1.40565
'IA-3'	'NaCl-2E-1'	'Py-5'	0.5071	0.4909	0.002	0	0	FALSE	-0.317194	-0.19564	-0.769503
'IA-3'	'NaCl-2E-1'	'TT-2'	0.1472	0.7166	0.1345	0.0017	1	FALSE	0.983208	0.927014	1.11969
'IA-3'	'NaCl-2E-1'	'TT-3'	0.9991	0.0009	0	0	0	TRUE	-0.556517	-0.386077	Inf
'IA-3'	'NaCl-2E-1'	'TT-4'	0.1867	0.7943	0.019	0	1	FALSE	-1.5217	-1.5214	Inf
'IA-3'	'NaCl-2E-1'	'TT-5'	0.1216	0.6606	0.2178	0	1	FALSE	-1.57887	-1.26863	-3.21802
'IA-3'	'NaCl-5E-0'	'No'	0.6047	0.3953	0	0	0	FALSE	0.3602	-0.0681068	1.59653
'IA-3'	'NaCl-5E-0'	'PD-2'	0.0562	0.1929	0.3964	0.3545	2	FALSE	1.63115	1.06092	3.4922
'IA-3'	'NaCl-5E-0'	'PD-3'	0.5914	0.3769	0.0305	0.0012	0	FALSE	0.547247	0.00988079	2.15346
'IA-3'	'NaCl-5E-0'	'PD-4'	0.5011	0.3922	0.097	0.0097	0	FALSE	0.0843083	-0.503875	1.82829
'IA-3'	'NaCl-5E-0'	'PD-5'	0.3121	0.3084	0.2355	0.144	0	FALSE	-0.454057	-1.05172	1.3127
'IA-3'	'NaCl-5E-0'	'Py-2'	0.4077	0.4519	0.1128	0.0276	1	FALSE	-0.618913	-1.26371	1.35116
'IA-3'	'NaCl-5E-0'	'Py-3'	0.4063	0.441	0.1149	0.0378	1	FALSE	-0.482484	-1.13171	1.46636
'IA-3'	'NaCl-5E-0'	'Py-4'	0.1368	0.1789	0.2719	0.4124	3	FALSE	-0.773605	-1.46122	1.19508
'IA-3'	'NaCl-5E-0'	'Py-5'	0.4015	0.5514	0.0468	0.0003	1	FALSE	-0.736927	-0.622799	-1.24337
'IA-3'	'NaCl-5E-0'	'TT-2'	0.0077	0.1381	0.4542	0.4	2	FALSE	1.70953	1.13727	3.75109
'IA-3'	'NaCl-5E-0'	'TT-3'	0.5452	0.4518	0.003	0	0	FALSE	0.136495	-0.079137	0.325572
'IA-3'	'NaCl-5E-0'	'TT-4'	0.1212	0.1543	0.2761	0.4484	3	FALSE	-0.888868	-0.652262	-2.03541
'IA-3'	'NaCl-5E-0'	'TT-5'	0.4076	0.5651	0.0266	0.0007	1	FALSE	-1.04499	-0.904103	-1.7165
'IA-3'	'No'	'PD-2'	0.6855	0.2914	0.0231	0	0	FALSE	1.20364	0.791839	2.54739
'IA-3'	'No'	'PD-3'	0.9867	0.0133	0	0	0	TRUE	0.711932	0.327354	1.91235
'IA-3'	'No'	'PD-4'	0.8764	0.1235	0.0001	0	0	FALSE	0.395204	-0.0139316	1.70704
'IA-3'	'No'	'PD-5'	0.9746	0.0253	0.0001	0	0	TRUE	-0.0728712	-0.487654	1.13692
'IA-3'	'No'	'Py-2'	0.9562	0.0438	0	0	0	TRUE	-0.315694	-0.810563	1.31573
'IA-3'	'No'	'Py-3'	0.9467	0.0533	0	0	0	FALSE	-0.393755	-0.864216	1.20718
'IA-3'	'No'	'Py-4'	0.5804	0.414	0.0056	0	0	FALSE	-0.433004	-0.888106	0.899805
'IA-3'	'No'	'Py-5'	0.768	0.232	0	0	0	FALSE	-0.446912	-0.405159	-0.850849
'IA-3'	'No'	'TT-2'	0.7574	0.2426	0	0	0	FALSE	0.279912	-0.115356	1.47575
'IA-3'	'No'	'TT-3'	1	0	0	0	0	TRUE	-0.220521	-0.222484	-0.763073
'IA-3'	'No'	'TT-4'	0.1842	0.8121	0.0037	0	1	FALSE	-1.3503	-1.95598	0.333327
'IA-3'	'No'	'TT-5'	0.344	0.6377	0.0183	0	1	FALSE	-1.46576	-1.43427	-2.14883
'IA-3'	'PD-2'	'PD-3'	0.3769	0.3165	0.3066	0	0	FALSE	1.28497	0.795145	2.81975
'IA-3'	'PD-2'	'PD-4'	0.0817	0.8733	0.045	0	1	FALSE	1.2504	-0.723693	3.03564
'IA-3'	'PD-2'	'PD-5'	0.9325	0.0675	0	0	0	FALSE	0.0373554	-0.528468	1.77063
'IA-3'	'PD-2'	'Py-2'	0.0901	0.5033	0.3636	0.043	1	FALSE	-1.22575	-1.86141	0.635818
'IA-3'	'PD-2'	'Py-3'	0.0585	0.253	0.6335	0.055	2	FALSE	-1.57758	-2.2027	0.25473
'IA-3'	'PD-2'	'Py-4'	0.065	0.1689	0.4628	0.3033	2	FALSE	-1.70141	-1.59554	-2.42599
'IA-3'	'PD-2'	'Py-5'	0.0137	0.0347	0.7869	0.1647	2	FALSE	-2.39097	-2.22114	-3.17966
'IA-3'	'PD-2'	'TT-2'	0.0009	0.0527	0.9412	0.0052	2	FALSE	-1.97519	-2.55173	-0.474355
'IA-3'	'PD-2'	'TT-3'	0.0356	0.5194	0.445	0	1	FALSE	-2.07813	-2.09343	-2.70265
'IA-3'	'PD-2'	'TT-4'	0	0.0017	0.1774	0.8209	3	FALSE	-2.92231	-3.65857	-1.06818
'IA-3'	'PD-2'	'TT-5'	0.0015	0.0174	0.6725	0.3086	2	FALSE	-3.06599	-2.92678	-3.95138
'IA-3'	'PD-3'	'PD-4'	0.0935	0.867	0.0395	0	1	FALSE	1.13862	0.641442	2.80061
'IA-3'	'PD-3'	'PD-5'	0.9354	0.0645	0.0001	0	0	FALSE	-0.0196882	-0.546888	1.62202
'IA-3'	'PD-3'	'Py-2'	0.2297	0.4598	0.2768	0.0337	1	FALSE	-1.02833	-1.71838	1.04571
'IA-3'	'PD-3'	'Py-3'	0.0229	0.0517	0.8697	0.0557	2	FALSE	-2.30449	-2.19095	-2.88705
'IA-3'	'PD-3'	'Py-4'	0.0939	0.2773	0.4266	0.2022	2	FALSE	-1.50418	-2.19778	0.543502
'IA-3'	'PD-3'	'Py-5'	0.6355	0.2558	0.1087	0	0	FALSE	-1.03019	-0.874057	-1.53418
'IA-3'	'PD-3'	'TT-2'	0.8794	0.1177	0.0026	0.0003	0	FALSE	-0.181552	-0.708152	1.50098
'IA-3'	'PD-3'	'TT-3'	0.532	0.3448	0.1232	0	0	FALSE	-0.996624	-1.46844	0.31112
'IA-3'	'PD-3'	'TT-4'	0.0192	0.0433	0.1972	0.7403	3	FALSE	-2.16961	-2.87198	-0.267612
'IA-3'	'PD-3'	'TT-5'	0.0635	0.274	0.6625	0	2	FALSE	-2.12551	-2.04796	-2.62159
'IA-3'	'PD-4'	'PD-5'	0.9717	0.0281	0.0002	0	0	TRUE	0.332485	-0.217054	1.97842
'IA-3'	'PD-4'	'Py-2'	0.3906	0.3541	0.223	0.0323	0	FALSE	-0.41009	-1.12366	1.74275
'IA-3'	'PD-4'	'Py-3'	0.2353	0.2776	0.4336	0.0535	2	FALSE	-0.89643	-1.60283	1.15212
'IA-3'	'PD-4'	'Py-4'	0.2936	0.3011	0.3335	0.0718	2	FALSE	-0.668278	-1.39154	1.4294
'IA-3'	'PD-4'	'Py-5'	0.7054	0.2876	0.007	0	0	FALSE	-0.395682	-0.228124	-1.00084
'IA-3'	'PD-4'	'TT-2'	0.3493	0.4446	0.2036	0.0025	1	FALSE	0.592638	0.0335763	2.3836
'IA-3'	'PD-4'	'TT-3'	0.4611	0.4311	0.1067	0.0011	0	FALSE	0.715714	0.0842698	2.64542
'IA-3'	'PD-4'	'TT-4'	0.3312	0.3232	0.2787	0.0669	0	FALSE	-0.545583	-1.27167	1.61816
'IA-3'	'PD-4'	'TT-5'	0.2207	0.7404	0.0389	0	1	FALSE	-1.14431	-0.997786	-1.75126
'IA-3'	'PD-5'	'Py-2'	0.9327	0.0644	0.0025	0.0004	0	FALSE	-0.709454	-0.540916	-1.28113
'IA-3'	'PD-5'	'Py-3'	0.8344	0.1503	0.015	0.0003	0	FALSE	-0.203023	0.115284	-0.79576
'IA-3'	'PD-5'	'Py-4'	0.3977	0.3745	0.1927	0.0351	0	FALSE	-0.110668	-0.849322	2.06589
'IA-3'	'PD-5'	'Py-5'	0.7672	0.2126	0.018	0.0022	0	FALSE	-0.614478	-0.49229	-1.06893
'IA-3'	'PD-5'	'TT-2'	0.2292	0.2107	0.3553	0.2048	2	FALSE	0.729984	0.132205	2.54677
'IA-3'	'PD-5'	'TT-3'	0.1219	0.5943	0.2775	0.0063	1	FALSE	1.12932	0.546699	2.87309
'IA-3'	'PD-5'	'TT-4'	0.3911	0.3649	0.1971	0.0469	0	FALSE	-0.0963149	-0.835103	2.05142
'IA-3'	'PD-5'	'TT-5'	0.8338	0.1521	0.0119	0.0022	0	FALSE	-1.07201	-1.02063	-1.5585
'IA-3'	'Py-2'	'Py-3'	0.0973	0.4407	0.4189	0.0431	1	FALSE	1.44878	1.22065	2.4516
'IA-3'	'Py-2'	'Py-4'	0.8635	0.1218	0.0103	0.0044	0	FALSE	1.25809	0.65428	4.7524
'IA-3'	'Py-2'	'Py-5'	0.9295	0.0702	0.0003	0	0	FALSE	0.540572	0.279395	Inf
'IA-3'	'Py-2'	'TT-2'	0.5242	0.264	0.1755	0.0363	0	FALSE	0.221174	-0.370431	1.92885
'IA-3'	'Py-2'	'TT-3'	0.8185	0.1718	0.0097	0	0	FALSE	-0.188528	-0.783751	1.43614
'IA-3'	'Py-2'	'TT-4'	0.0355	0.0669	0.2126	0.685	3	FALSE	-1.40828	-2.24995	0.814178
'IA-3'	'Py-2'	'TT-5'	0.055	0.4911	0.4292	0.0247	1	FALSE	-1.87658	-1.67392	-2.85234
'IA-3'	'Py-3'	'Py-4'	0.8427	0.138	0.015	0.0043	0	FALSE	0.930487	0.517407	3.72968
'IA-3'	'Py-3'	'Py-5'	0.9436	0.0564	0	0	0	FALSE	1.43774	0.892634	4.78066
'IA-3'	'Py-3'	'TT-2'	0.3297	0.2996	0.3169	0.0538	0	FALSE	0.636074	0.0650209	2.3288
'IA-3'	'Py-3'	'TT-3'	0.7068	0.2508	0.0321	0.0103	0	FALSE	0.581101	-0.0359405	2.35695
'IA-3'	'Py-3'	'TT-4'	0.1663	0.1884	0.2811	0.3642	3	FALSE	-0.891587	-0.577911	-2.19473
'IA-3'	'Py-3'	'TT-5'	0.1316	0.742	0.1261	0.0003	1	FALSE	-1.34176	-1.14445	-2.28539
'IA-3'	'Py-4'	'Py-5'	0.4058	0.5573	0.0369	0	1	FALSE	0.642676	0.383081	1.57787
'IA-3'	'Py-4'	'TT-2'	0.3984	0.3018	0.2421	0.0577	0	FALSE	0.401304	-0.253563	2.42145
'IA-3'	'Py-4'	'TT-3'	0.4624	0.487	0.0506	0	1	FALSE	0.530555	0.36853	0.893419
'IA-3'	'Py-4'	'TT-4'	0.3194	0.3227	0.2761	0.0818	1	FALSE	-0.527558	-1.34479	1.82906
'IA-3'	'Py-4'	'TT-5'	0.7564	0.1931	0.0369	0.0136	0	FALSE	-1.0481	-0.798951	-1.93941
'IA-3'	'Py-5'	'TT-2'	0.5485	0.4486	0.0029	0	0	FALSE	0.418399	0.284175	0.842424
'IA-3'	'Py-5'	'TT-3'	0.9038	0.0885	0.0077	0	0	FALSE	0.556417	0.454322	0.630115
'IA-3'	'Py-5'	'TT-4'	0.4445	0.5292	0.0263	0	1	FALSE	-0.475513	-0.244093	-1.43256
'IA-3'	'Py-5'	'TT-5'	0.2297	0.7602	0.0101	0	1	FALSE	-0.905921	-0.771282	-1.50559
'IA-3'	'TT-2'	'TT-3'	0.0003	0.0351	0.9582	0.0064	2	TRUE	2.06321	1.57434	3.86413
'IA-3'	'TT-2'	'TT-4'	0.7937	0.1769	0.0279	0.0015	0	FALSE	0.635822	0.371215	2.78531
'IA-3'	'TT-2'	'TT-5'	0.2208	0.7759	0.0033	0	1	FALSE	-0.915051	-0.822039	-1.31994
'IA-3'	'TT-3'	'TT-4'	0.7021	0.2953	0.0026	0	0	FALSE	-0.0415822	-0.636292	1.81655
'IA-3'	'TT-3'	'TT-5'	0.9741	0.0259	0	0	0	TRUE	0.353662	0.22501	Inf
'IA-3'	'TT-4'	'TT-5'	0.325	0.6714	0.0036	0	1	FALSE	0.855021	0.548558	2.81491
'IA-4'	'NH4Ac-1E-0'	'NH4Ac-2E+1'	0.5251	0.3641	0.0939	0.0169	0	FALSE	-0.133437	-0.840203	2.17078
'IA-4'	'NH4Ac-1E-0'	'NH4Ac-5E-0'	0.4187	0.3714	0.1772	0.0327	0	FALSE	-0.0870328	-0.845658	2.21443
'IA-4'	'NH4Ac-1E-0'	'NaCl-1E-0'	0.4891	0.3996	0.0954	0.0159	0	FALSE	0.0601237	-0.578524	2.0257
'IA-4'	'NH4Ac-1E-0'	'NaCl-2E+1'	0.6148	0.3371	0.0481	0	0	FALSE	0.399324	-0.198034	2.36545
'IA-4'	'NH4Ac-1E-0'	'NaCl-2E-1'	0.4424	0.3801	0.1375	0.04	0	FALSE	-0.0910869	-0.745769	1.9742
'IA-4'	'NH4Ac-1E-0'	'NaCl-5E-0'	0.8531	0.1418	0.0051	0	0	FALSE	0.0243349	0.121565	0.935778
'IA-4'	'NH4Ac-1E-0'	'No'	0.7737	0.2216	0.0047	0	0	FALSE	-0.0780528	-0.454612	1.1769
'IA-4'	'NH4Ac-1E-0'	'PD-2'	0.0704	0.6606	0.2664	0.0026	1	FALSE	1.73864	1.05066	4.12938
'IA-4'	'NH4Ac-1E-0'	'PD-3'	0.134	0.8034	0.0626	0	1	FALSE	1.28499	1.07146	2.01679
'IA-4'	'NH4Ac-1E-0'	'PD-4'	0.7439	0.251	0.0051	0	0	FALSE	0.200202	-0.115066	0.453251
'IA-4'	'NH4Ac-1E-0'	'PD-5'	0.6735	0.2756	0.046	0.0049	0	FALSE	-0.104315	-0.0825646	-0.614623
'IA-4'	'NH4Ac-1E-0'	'Py-2'	0.2818	0.6672	0.051	0	1	FALSE	0.926127	0.65811	2.01944
'IA-4'	'NH4Ac-1E-0'	'Py-3'	0.8886	0.1113	0.0001	0	0	FALSE	-0.334605	-0.185499	-1.01331
'IA-4'	'NH4Ac-1E-0'	'Py-4'	0.6839	0.2544	0.0469	0.0148	0	FALSE	-0.597354	-0.330713	-1.52889
'IA-4'	'NH4Ac-1E-0'	'Py-5'	0.3835	0.3109	0.2479	0.0577	0	FALSE	-0.411904	-0.215696	-1.30863
'IA-4'	'NH4Ac-1E-0'	'TT-2'	0.6758	0.261	0.0486	0.0146	0	FALSE	-0.682374	-0.402448	-1.55894
'IA-4'	'NH4Ac-1E-0'	'TT-3'	0.8125	0.1782	0.0093	0	0	FALSE	-0.0401663	-0.118671	0.845395
'IA-4'	'NH4Ac-1E-0'	'TT-4'	0.8453	0.1422	0.0102	0.0023	0	FALSE	-0.384001	-0.207977	-1.18066
'IA-4'	'NH4Ac-1E-0'	'TT-5'	0.3497	0.3605	0.2364	0.0534	1	FALSE	-0.519655	-1.23231	1.59403
'IA-4'	'NH4Ac-2E+1'	'NH4Ac-5E-0'	0.3147	0.2926	0.2411	0.1516	0	FALSE	0.389757	-0.388274	2.8133
'IA-4'	'NH4Ac-2E+1'	'NaCl-1E-0'	0.2876	0.2553	0.2246	0.2325	0	FALSE	0.365596	-0.320967	2.43704
'IA-4'	'NH4Ac-2E+1'	'NaCl-2E+1'	0.5941	0.3071	0.0852	0.0136	0	FALSE	0.397423	-0.260832	2.39306
'IA-4'	'NH4Ac-2E+1'	'NaCl-2E-1'	0.5776	0.3504	0.069	0.003	0	FALSE	0.143355	-0.505454	2.05386
'IA-4'	'NH4Ac-2E+1'	'NaCl-5E-0'	0.4959	0.2993	0.1356	0.0692	0	FALSE	0.577427	-0.084047	2.5745
'IA-4'	'NH4Ac-2E+1'	'No'	0.679	0.3165	0.0045	0	0	FALSE	0.17352	-0.296062	1.53761
'IA-4'	'NH4Ac-2E+1'	'PD-2'	0.1229	0.2807	0.3487	0.2477	2	FALSE	2.22419	1.46845	4.75437
'IA-4'	'NH4Ac-2E+1'	'PD-3'	0.3852	0.2972	0.1877	0.1299	0	FALSE	1.83628	1.47025	3.44873
'IA-4'	'NH4Ac-2E+1'	'PD-4'	0.6577	0.3178	0.0233	0.0012	0	FALSE	0.549532	-0.165566	2.7082
'IA-4'	'NH4Ac-2E+1'	'PD-5'	0.3069	0.2891	0.2524	0.1516	0	FALSE	-0.0012631	-0.752375	2.22359
'IA-4'	'NH4Ac-2E+1'	'Py-2'	0.1209	0.2726	0.3563	0.2502	2	FALSE	1.96582	1.59396	3.78563
'IA-4'	'NH4Ac-2E+1'	'Py-3'	0.5887	0.389	0.0221	0.0002	0	FALSE	0.163879	-0.37163	-2.93635
'IA-4'	'NH4Ac-2E+1'	'Py-4'	0.2983	0.2853	0.2409	0.1755	0	FALSE	-0.243808	-1.11409	2.31685
'IA-4'	'NH4Ac-2E+1'	'Py-5'	0.2128	0.2116	0.2683	0.3073	3	FALSE	-0.683665	-1.47593	1.60201
'IA-4'	'NH4Ac-2E+1'	'TT-2'	0.2778	0.2782	0.2615	0.1825	1	FALSE	-0.482692	-1.324	2.01083
'IA-4'	'NH4Ac-2E+1'	'TT-3'	0.4295	0.5091	0.0612	0.0002	1	FALSE	-0.427438	0.211566	-1.35182
'IA-4'	'NH4Ac-2E+1'	'TT-4'	0.3413	0.4258	0.2071	0.0258	1	FALSE	-0.800096	-0.519573	-1.78855
'IA-4'	'NH4Ac-2E+1'	'TT-5'	0.108	0.1389	0.2459	0.5072	3	FALSE	-0.888872	-1.67246	1.27125
'IA-4'	'NH4Ac-5E-0'	'NaCl-1E-0'	0.3102	0.2995	0.2524	0.1379	0	FALSE	-0.163417	-0.866952	1.96664
'IA-4'	'NH4Ac-5E-0'	'NaCl-2E+1'	0.4743	0.445	0.0806	0.0001	0	FALSE	0.290967	-0.37328	2.30693
'IA-4'	'NH4Ac-5E-0'	'NaCl-2E-1'	0.3955	0.3622	0.2119	0.0304	0	FALSE	-0.165066	-0.861119	1.8661
'IA-4'	'NH4Ac-5E-0'	'NaCl-5E-0'	0.4869	0.4452	0.0679	0	0	FALSE	0.15028	-0.504049	2.16769
'IA-4'	'NH4Ac-5E-0'	'No'	0.4631	0.4971	0.0398	0	1	FALSE	-0.0964768	-0.569343	1.30398
'IA-4'	'NH4Ac-5E-0'	'PD-2'	0.2937	0.27	0.2337	0.2026	0	FALSE	1.97494	1.16785	4.63813
'IA-4'	'NH4Ac-5E-0'	'PD-3'	0.4911	0.403	0.0995	0.0064	0	FALSE	1.39911	0.627586	3.87846
'IA-4'	'NH4Ac-5E-0'	'PD-4'	0.4945	0.5003	0.0052	0	1	FALSE	0.0206197	0.195344	-1.26595
'IA-4'	'NH4Ac-5E-0'	'PD-5'	0.3845	0.3295	0.2322	0.0538	0	FALSE	-0.364912	-1.08762	1.7808
'IA-4'	'NH4Ac-5E-0'	'Py-2'	0.4733	0.3803	0.129	0.0174	0	FALSE	1.16634	0.620051	4.04786
'IA-4'	'NH4Ac-5E-0'	'Py-3'	0.4955	0.4943	0.0102	0	0	FALSE	-0.50473	-0.246657	-1.46798
'IA-4'	'NH4Ac-5E-0'	'Py-4'	0.3748	0.3087	0.2011	0.1154	0	FALSE	-0.843353	-0.542228	-1.79221
'IA-4'	'NH4Ac-5E-0'	'Py-5'	0.2002	0.2078	0.2716	0.3204	3	FALSE	-0.730684	-1.51608	1.60759
'IA-4'	'NH4Ac-5E-0'	'TT-2'	0.3633	0.3067	0.2046	0.1254	0	FALSE	-0.718249	0.418829	-1.65344
'IA-4'	'NH4Ac-5E-0'	'TT-3'	0.4953	0.4687	0.036	0	0	FALSE	-0.449602	0.229224	-1.46347
'IA-4'	'NH4Ac-5E-0'	'TT-4'	0.478	0.3817	0.1215	0.0188	0	FALSE	-0.979941	-0.695023	-2.0085
[truncated: 1,277 more rows]
